# Supplementary material for: A systematic review identifying effective teaching methods and their combinations for increasing empathy in physicians: pairwise and network meta-analysis
Source: BMC Med Educ. 2025 Oct 23;25:1483. doi: 10.1186/s12909-025-07917-x (PMC12548198; doi:10.1186/s12909-025-07917-x)
Supplement: Supplementary file 1 — Additional File 1. [file 12909_2025_7917_MOESM1_ESM.xlsx]

## Sheet: Sheet1
Author Last Name	Random Sequence Generation	RSG	Allocation Concealment	AC	Blinding of Participants/Personnel	BPP	Blinding of Outcome Assessment	BOA	Incomplete Outcome Data	IOD	Selective Reporting	SR	Other	OT
Epinat-Duclos et al., 2021	Out of these 390 students, 312 volunteers (median age: 22 years) were randomly allocated to attend an intervention group (n=123) or a control group (n=189)	unclear	Out of these 390 students, 312 volunteers (median age: 22 years) were randomly allocated to attend an intervention group (n=123) or a control group (n=189)	unclear	The intervention group received five half-days of NVC training, and the control group had no NVC intervention but instead received training in cardiology and neurology (see Figure 1). T	high	Out of these 390 students, 312 volunteers (median age: 22 years) were randomly allocated to attend an intervention group (n=123) or a control group (n=189)	low	Out of these 390 students, 312 volunteers (median age: 22 years) were randomly allocated to attend an intervention group (n=123) or a control group (n=189). The intervention group received five half-days of NVC training, and the control group had no NVC intervention but instead received training in cardiology and neurology (see Figure 1). Testing was carried out both before (pre-test) and three m…	high	NR	unclear	none	low
Grossman et al., 2021	In April 2019, 188 medical students were randomly assigned into teams of three or four students by the curriculum office, and then scheduled into morning or afternoon sessions for the TBSPA; accounting for scheduling logistics issues, the morning groups were allocated to be the control groups, and the afternoon groups were allocated to be the intervention groups	unclear	. In April 2019, 188 medical students were randomly assigned into teams of three or four students by the curriculum office, and then scheduled into morning or afternoon sessions for the TBSPA; accounting for scheduling logistics issues, the morning groups were allocated to be the control groups, and the afternoon groups were allocated to be the intervention groups	low	SP blinded	low	Blinded raters	low	no attrition	low	NR	unclear	none	low
Henry et al., 2022	NR	unclear	clinicians were randomized to receive either the intervention or the control after all clinician recruitment was complete. Randomization was a simple 1:1 allocation stratified by clinic site.	low	Clinicians were not blinded to arm assignment; however, the intervention was delivered one-on-one in exam rooms, but observational study	low	Blinded raters	low	Eight clinicians were excluded from the primary analysis because they did not see any study patients. Clinicians withdrew after enrolling but before learning of their randomization status.	low	NR	unclear	none	low
Libert et al., 2022	As shown in Fig. 1, after baseline assessment (T1), physicians were randomly assigned to a 30-h CST program or to a waiting list.	unclear	Insufficient information to permit judgement of ‘Low risk’ or ‘High risk’. This is usually the case if the method of concealment is not described or not described in sufficient detail to allow a definite judgement – for example if the use of assignment envelopes is described, but it remains unclear whether envelopes were sequentially numbered, opaque and sealed	unclear	The process of randomization after baseline allowed for a double-blind assessment at baseline.	low	Of course, after the baseline assessment, raters and the SP were only blind until they may recognize the physician's - trained or untrained - status through his or her use of some learned communication skills.	unclear	See Fig. 2	low	NR	unclear	none	low
Marsh et al., 2021	Participants were randomized using GraphPad Software (La Jolla, California) into control and intervention groups.	low	NR	unclear	NR	unclear	NR	unclear	Thirty-six of 38 eligible pediatric residents (95 %) participated in the study. One resident did not remain in the first year class throughout the duration of the study and the second resident was on clinical leave during the pre-assessment period.	low	NR	unclear	none	low
Annadurai et al., 2021	Oncologists were then randomized to the INT or the usual care (UC) group.	unclear	Oncologists were then randomized to the INT or the usual care (UC) group.	unclear	Oncologists were block randomized within each hospital to either INT or UC groups.	unclear	Audiotapes were reviewed by three blinded coders, who were each trained as a VitalTalk communication skills teacher.	low	We enrolled 22 of 24 (92%) eligible solid tumor oncologists. Of these, 11 were randomized to the INT group and 11 to the UC group. Results on oncologist beliefs and prior training are listed in Table 2	low	NR	unclear	none	low
Sepucha et al., 2022	we assigned physicians to one of two arms (Intervention or Comparator) using a random number generator	low	It was not possible to blind physician participants to study interventions; however, no details were given regarding the content of the arms (only an estimate of the time required for each arm). Physicians were aware that their patients would be surveyed but were not given details on the content of the survey. Patients were blinded to the study arms and reported the results.	low	Research staff who entered the patient survey data into REDCap and the biostatistician conducting the analyses were blinded.	low	Patients were blinded to the study arms and reported the results.	low	7 people dropped due to lack of time	low	NR	unclear	none	low
Strohbehn et al., 2020	After providing informed consent, an independent statistician using a random number generator cluster-randomized each group of medical students	low	Participants and study team were not blinded to group assignment and there was no crossover.	High	Participants and study team were not blinded to group assignment and there was no crossover.	high	Raters were blinded concerning group allocation of the student annotations.	low	See Fig. 1	low	NR	unclear	none	low
Vincent et al., 2022	a stratified randomization was used in which students were randomized 1:1 to either a control or an intervention group by a computer-generated random number list using a gender stratification to the two groups to generate an equal gender distribution	low	All data were anonymously extracted and all identifying data such as name, date of birth or email address were irreversibly deleted to guarantee anonymous analysis.	low	All data were anonymously extracted and all identifying data such as name, date of birth or email address were irreversibly deleted to guarantee anonymous analysis.	low	Raters were blinded concerning group allocation of the student annotations.	low	Of 186 potentially eligible 4th year medical students, two students did not give informed consent, three students did not visit the lecture, 4 students did not complete the examination video and 17 were lost due to technical problems. A total of 160 students annotated the examination video, of which 80 students were in the intervention group (56% female) and 80 in the control group (54% female).	low	NR	unclear	none	low
Henselmans et al., 2020	Oncologists were randomized to receive training or continue their standard practice in blocks of two, stratifying for working experience through separate randomization lists for staff and fellows. Randomization lists were created by an independent methodologist. Randomization was performed by an independent researcher.	low	Randomization always occurred in groups of at least two oncologists (either staff members or fellows) to prevent predictable allocation	low	Oncologists were not blinded for their personal allocation, but they were not informed about their patient’s allocation.	high	Outcomes assessors were blinded for the allocation of oncologists and patients, but the PCA or training may have come up in the audio‐recorded consultation.	unclear	no unexplained attrition	low	NR	unclear	none	low
Lai et al., 2020	An investigator (ML) generated the allocation se_x0002_quence using computer-generated numbers and con_x0002_cealed the random sequence in sealed opaque envelop	low	Another investigator (NR) not directly involved in the assessment of students drew the envelopes and assigned participants to their study groups	low	Another investigator (NR) not directly involved in the assessment of students drew the envelopes and assigned participants to their study groups	low	Tutors, patient assessors and data analysts were blinded to group membership.	unclear	no unexplained attrition	low	NR	low	none	low
Bibl et al., 2021	Using a computer-generated list of random numbers (Microsoft Excel; Microsoft, Redmond, WA), we randomized participants to join either an intervention group (IG n = 9) or a control group (CG n = 8)	low	Using a computer-generated list of random numbers (Microsoft Excel; Microsoft, Redmond, WA), we randomized participants to join either an intervention group (IG n = 9) or a control group (CG n = 8)	low	The intervention group attended a 1-day communication training session, which included experiential scenarios and lasted for 8 h. Eight weeks later, participants completed an assessment of their communication skills. The control group completed the communication skills assessment on the same day as the intervention group, yet before attending a similar 1-day communication skills training as the IG	unclear	Participants demonstrated their communication skills during a 5-min assessment task (task sheet see Annex 2) and were rated by two external raters who were blinded on the participants' group.	low	In the intervention group (n = 9), five participants were residents and four were consultants. The control group (n = 8) consisted of five residents and three consultants.	low	NR	unclear	none	low
Herrmann-Werner et al., 2019	Students were randomly assigned to either an Early Intervention (EI) or Late Intervention group (LI).	unclear	NR	unclear	NR	unclear	All videos were rated by two blinded video raters	low	Describes attrition: N ¼ 50 medical students participated in the study. N ¼ 2 data sets had to be excluded due to technical reasons (video not recording properly). Another two students canceled their participation after T0. Accordingly, n ¼ 46 students could be included into the data analyses (average age 25.4 (2.3) years, 74% female), of which n ¼ 26 had randomly been assigned to EI, and n ¼ 20 …	low	NR	unclear	none	low
Henselmans et al., 2019	An independent methodologist created the randomization lists, and an independent associate performed the randomization. Oncologists were randomized to receive training or to continue their standard practice in blocks of two, stratifying for working experience (staff vs. resident). Oncologists were randomized in groups per hospital to ensure that in each hospital, about half of the participants wo…	low	An independent methodologist created the randomization lists,	low	Oncologists could not be blinded for their allocation. However, actors in the simulated conversations were blinded for arm allocation, and so were the outcomes assessors who coded SDM from the video‐recorded SPAs.	unclear	Oncologists could not be blinded for their allocation. However, actors in the simulated conversations were blinded for arm allocation, and so were the outcomes assessors who coded SDM from the video‐recorded SPAs.	low	no attrition	low	NR	unclear	none	low
Kaltman et al., 2018	does not say specific method -- After informed consent procedures, 99 student volunteers were randomized to simulation or education-as-usual study arms using permuted blocks of five. To maximize the sample of students having access to the simulations, students were randomly allocated to study arms using a fixed allocation of 3:2, such that within each block of five students, three were randomized…	unclear	unsure how pps were notifed	unclear	unsure if pps knew, and does not mention personnel	unclear	Raters were blinded to the study arm of the participants when rating the OSCE videos	low	used imputation - ITT Analysis	low	NR	unclear	none	low
Dominick et al., 2018	Residents were assigned to the intervention or control group based on previous randomly assigned CC day to create similar-sized groups.	unclear	unsure how pps were notifed	unclear	unsure if pps knew, and does not mention personnel	unclear	unsure if the parent raters knew which group the residents were in (Each resident had a minimum of 10 CATs collected from different patient encounters during each collection period	unclear	no attrition	low	NR	unclear	none	low
Bickell et al., 2020	doesn’t specify method - used block randomization to assign 11 to INT and 11 to UC.	unclear	unsure how pps were notifed	unclear	Since facilitators were researchers, liekly they knew which group; also pps liekly knew which group they were (Oncologists were not blinded to assignment group because INT physicians received additional training beyond the grand rounds that all oncologists attended)	high	likely the patient0 raters did not know which group they were in	low	no attrition	low	NR	unclear	none	low
Abbasi et al., 2018	did not how it was done	unclear	Does not describe	unclear	Does not describe	unclear	Self-report; unclear whether participants knew whether they were in the tx or waitlist group	unclear	no attrition reported	low	NR	unclear	none	low
Duran et al., 2020	NR	unclear	not described	unclear	same facilitator for both groups; likley knew which group was which	high	does not say if SPs knew whether pps were from the tc or Sc arm	unclear	no attrition reported	low	NR	unclear	none	low
Tavakoly Sany et al., 2020	using a computerized table of random numbers and block randomization with block sizes of 4 and 6. The randomization was performed by a member of the study team who was blind to patient assignment and sampling.	low	using a computerized table of random numbers and block randomization with block sizes of 4 and 6. The randomization was performed by a member of the study team who was blind to patient assignment and sampling.	low	During the study period, health team members and physicians were aware of allocated groups	high	Primary and secondary outcomes were assessed by a person not involved in the sampling and group allocation.	low	no attrition reported	low	NR	unclear	none	low
Hilgenberg et al., 2018	We randomized residents into an intervention (I) or a control (C) group, stratified by PGY level, using GraphPad Software (La Jolla, Calif).	low	No description of allocation provided.	unclear	Residents were blinded to their group assignment.	low	SPs were blinded to PGY level and group.	low	minimal attrition & reasons unrelated to outcome 9schedule conflict)	low	NR	unclear	none	low
Patel et al., 2019	A permuted block randomization schedule was created to generate blocks of three for random assignment of physicians. Randomization was balanced according to two factors: geographic area (three levels) and size of practice (two levels, solo practice and multiple-physician practices). One physician was enrolled per practice.	low	Following consent, PCPs were randomly assigned to either the control group, the original PACE intervention, or the PACE Plus intervention	unclear	unclear if pps knew, but unlikely could sway outcome (other-report) & diff people adminsitered tx to the groups	low	seems unlikely that parents could know what group of training doctor was in, since they complete the questionnaire at folow-up, seaprate from	low	The high attrition rate was due to time constraints that resulted from delays in launching the study and lack of resource at the end of the study to adequately follow-up with participants. Our available data at follow-up provided us with 80% power to detect a 15.6% clinically significant improvement in ED visits from baseline treated with caution given the attrition issues with the study	high	yes, study protocol available : https://www.ncbi.nlm.nih.gov/pmc/articles/PMC4070340/	low	none	low
D’souza et al,. 2019	Eighty students consented and wererandomized into intervention and control groups using thelottery method, ensuring allocation concealment	low	Eighty students consented and wererandomized into intervention and control groups using thelottery method, ensuring allocation concealment	low	" lack of blinding" -- doesn’t seem like they blinded anything	high	lack of blinding + self-report	high	minimal drop-out, but attrition reasons reported (withdrew, provided no patient data); and gorups remain balanced	low	NR	unclear	the possibility of contamination between groups	high
Dwyer et al., 2019	. Participants were randomly allocated to either the intervention group or control group using random permuted blocks, completed by the assignment of ID numbers to participants as they entered the testing room, in which both researcher and participant were blinded to the allocation.	low	. Participants were randomly allocated to either the intervention group or control group using random permuted blocks, completed by the assignment of ID numbers to participants as they entered the testing room, in which both researcher and participant were blinded to the allocation.	low	"The trial was registered as a nonclinical single-blind randomized controlled trial."	unclear	self-report, but participants unaware of assignment	low	In 13 cases, attrition was due to personal device and Internet connectivity issues; that is, either annoyance over, or being late for other appointments as a result of, these issues. In the two remaining cases, attrition was due to no longer wanting to participate.	low	yes, protocol available: The following methodological protocol has been previously published [25]. -- https://europepmc.org/article/med/27231000	low	none	low
Dubosh et al., 2019	Students were randomized based on clerkship month such that all students rotating in the department received the educational experience. Group assignment alternated every other month (ie, all students in July received the curriculum mid-month while all students in August received the curriculum at the end of the clerkship). All students were notified at the beginning of the clerkship that we were…	high	Students were randomized based on clerkship month such that all students rotating in the department received the educational experience. Group assignment alternated every other month (ie, all students in July received the curriculum mid-month while all students in August received the curriculum at the end of the clerkship). All students were notified at the beginning of the clerkship that we were…	unclear	No description of participant or teacher blinding was decribed. As all participant are medical students at the same univeristy, it is possible they could have been aware of the presence of two groups.	high	During the study period, trained research assistants (RA) administered the CAT survey and free-response questions to ED patients cared for primarily by a fourth-year clerkship student.	low	no attrition reported	low	NR	unclear	none	low
Coret et al., 2018	not described	unclear	were randomized into either control (nD12)or narrative intervention (nD15) groups upon theironline registration; they were blinded with regards totheir group assignment.	low	To minimize bias, the main investigators were not present during focus group interviews, which took place in a private seminar room. When speaking, focus group participants identified themselves using a randomly generated threedigit number.	low	pps were blinded to assignmet, and outcome measure was observational which were blinded: For each PE encounter, afinal-year medical student fromMcMaster University assessed the interaction between the1st-year medical student and the PE. The senior medicalstudents were recruited on a voluntary basis. They all hadexperience with clinical interviewing and were oriented tothe PE stations and assessme…	low	no attrition	low	NR	unclear	none	low
Malhotra et al., 2019	not described	unclear	not described	unclear	not described	unclear	pps may have know, bbut observational + blinded = Three team members (C.M., K.I.P., R.S.) with prior experience of coding similar consultations coded all transcripts together, while being blinded to allocation arm, and resolved any disagreements through discussion.	low	no attrition	low	NR	unclear	none	low
Qureshi & Zehra, 2020	The students were randomly assigned from the roll number list to groups at the spot so they were ignorant whether they were part of experimental or control group	low	doesn't say how it was done, but says that "The students were randomly assigned from the roll number list to groups at the spot so they were ignorant whether they were part of experimental or control group"	low	The students were randomly assigned from the roll number list to groups at the spot so they were ignorant whether they were part of experimental or control group -- BUT--- "A single blinded study was conducted at a private medical college."	unclear	since SPs were trained or not on feedback, they would know which group they are in - and were also rating the pps	high	. There was no threat to internal validity since there was no change in study design and there were no drop outs	low	NR	unclear	none	low
Geoffroy et al., 2020	NR	unclear	NR	unclear	personnel was blind, and students could not have impacted the outcome (observational)	low	Tutors were blinded from students’ arms. At the end of each session, the tutors rated the communication skills following 17 items of a modified version of the Calgary-Cambridge guid	low	appears to be no attrition	low	NR	unclear	none	low
Rassbach et al., 2018	After providing informed consent, participating residents were then stratified by PGY level and randomized into the control group or intervention group. Stratification was used to balance the intervention and control groups by PGY level.	unclear	does not report how residents were alloca	unclear	Residents were recruited during residency meetings or by e-mail and were provided with a written description of the study. -- not sure if residents knew which group they were in	unclear	patients did not which residents were in which group	low	figure 1 shows attrition; groups still balanced, but reasons were not reported ; researchers speculate not realted to a reason that would impact the outcomes There were a significant number of residents who lacked complete data, either because Table 3. they did not receive patient feedback at both baselineand follow-up, or because they did not complete both the baseline and follow-up self-assessm…	low	NR	unclear	It is also possible there was cross-contamination between intervention and control groups, such as by control group residents receiving informal coaching outside of the study	high
Pirdehghan et al., 2018	Using a Random Numbers Table, the study participants were divided into the intervention group and the control group	low	does not report how pps allocated	unclear	not sure if students knew which group thet were in -- "Sixty students of ShahidSadoughi University of Medical Sciences participated in this single-blinded randomized trial." "	unclear	external pbserver was blind to allocation of pps	low	no attrition	low	NR	unclear	none	low
Merckaert et al., 2008	The efficacy of the CW was assessed in a study where physician specialists were assigned randomly, after a BT program, to CW or to a waiting list	unclear	randomization took place after enrollment	low	insufficient information	unclear	Raters were blind to the training condition of subjects and to assessment time.	low	attrition unlikely to affect results	low	no protocol	unclear	No other bias.	low
Marteau et al., 1991	Three of the groups were randomly allocated to receive teaching in com- munication skills; the remaining 56 did not.	unclear	Insufficient information	unclear	possible cross talk	high	The tapes were rated by GM and JK , who did not know which of the students had received the teaching	low	attrition explained and unlikely to be related to true outcome	low	no protocol	unclear	No other bias.	low
Hobgood et al., 2009	two-tiered balanced-block randomization without replacement to assign students to groups. "We used a two-tiered balanced-block randomization without replacement to assign students to groups, with the first tier dividing students into two equal groups (n = 70 exposure to simulated survivor [33 female, 37 male], n = 68 no-exposure to simulated survivor), and the second tier dividing the exposure to…	low	two-tiered balanced-block randomization without replacement to assign students to groups, allocation could not have been forseen before or during	low	same cohort, cross talk	high	unclear if simulated survivor is blind to group allocation	unclear	no mention of missing data/drop out/attrition	unclear	no protocol	unclear	no	low
Beach et al., 2015	Provider randomization was done by random number generator within sites, such that the number of providers in the intervention and control arms was balanced at each study location.	low	allocation method not described	unclear	unclear if participants knew of other group and because unclear when testing took place after training unclear if cross talk possible	unclear	unclear if raters blind to group status	unclear	no attrition	low	no protocol	unclear	no	low
Helitzer et al., 2011	Primary care providers (physicians, physician assistants and nurse practitioners) were recruited to the study from the departments of General Internal Medicine (IM) and Family Practice (FP) of one university medical system. Twenty-six of sixty (43%) eligible providers agreed to participate in the study and were randomized to receive training or serve as a control. The randomization process was st…	unclear	NR	unclear	same work cohort, in the same univerisity medical system	high	Does not state if coders knew group status	unclear	Attrition in the actual medical visit, was noted, and analyzed for between-group differences using a chi-square test and found to be non-significant.	low	no protocol	unclear	none	low
Stewart et al., 2007	Physicians were recruited in blocks by specialty category and city. After the whole block of physicians had been recruited, the physicians were allocated using a random number table	low	Insufficient information	unclear	Two well-trained raters coded and scored the recorded visits. The timing of the audiotape (pre-CME or post-CME) and the group allocation of the physician were concealed from the raters. Although the doctors and the teachers of the CME could not be masked, the audiotape coder, the standardized patients, and the real patients were masked to the doctors’ allocation.	high	Two well-trained raters coded and scored the recorded visits. The timing of the audiotape (pre-CME or post-CME) and the group allocation of the physician were concealed from the raters. Although the doctors and the teachers of the CME could not be masked, the audiotape coder, the standardized patients, and the real patients were masked to the doctors’ allocation.	low	attrition: exp: 25 to 8, control: 26 to 9… 66.66% attrition	high	no protocol	unclear	No other bias	low
Langewitz et al., 1998	There were 23 residents randomized into the control group and 20 into the intervention group.	unclear	Insufficient information	unclear	training delivery not specified	unclear	Raters were blind as to the group assignment of residents (control vs. intervention group) and to the time of the interview (pre- vs. postintervention interview).	low	After the initial seminar, one resident was lost to follow-up because he moved to another hospital. Unlikely to affect results.	low	no protocol	unclear	No other bias	low
Wong et al., 2007	Half of the physicians were randomized into the control and half into the intervention group	unclear	Insufficient information	unclear	control group had nothing	low	Investigators performing the analyses and evaluation were blinded to the assignment status of the physicians.	low	attrition explained and unlikely to affect results	low	no protocol	unclear	No other bias	low
Intrieri et al., 1993	Blocks of students were randomly assigned to groups because of curriculum constraints.	unclear	Insufficient information	unclear	control group had nothing	low	Raters were blind to student's group membership.	low	attrition not explained	high	no protocol	unclear	No other bias	low
Maatouk-Bürmann et al., 2016	Physicians were randomly assigned to the intervention group or the waiting control group using stratified randomization	unclear	Insufficient information	unclear	Physicians were told not to share the training info with the control group	low	Patients were blinded to the group membership of the consulting physician (intervention vs. control group) and to the time of recording (before vs. after intervention). Raters were blinded to the group membership of participants and the time of recording.	low	attrition unlikely to affect results	low	no protocol	unclear	No other bias	low
Szmuilowicz et al., 2012	Residents were randomly assigned to receive the educational intervention (n = 19) or serve as controls (n = 19)	unclear	Insufficient information	unclear	insufficient info	unclear	A second examiner (RS), who was blind to participant group assignment, scored 19 (50% of the total sample) randomly selected communication skills assessments.	low	No attrition	low	no protocol	unclear	No other bias	low
Szmuilowicz et al., 2010	A series of blocks of either two or four sites were generated using a random number generator by the investigation’s statistician.	low	Once generated, intervention and control site assignments were entered into 20 sequentially numbered envelopes.	low	Site randomization was then conducted by a blinded research coordinator. Telephone appointments were made by the standardized patient actor, who was blinded to SBI provider intervention and control group status.	low	For each assessment point, telephone appointments were made by the standardized patient actor, who was blinded to SBI provider intervention and control group status.	low	Due to the length of the overall study and natural turnover of providers, there was some missing data on MI training outcomes. Mixed models provide unbiased estimates as long as missing data can be considered missing at random, which seems a reasonable assumption with the current provider data.	low	insufficient information	unclear	sig. more nurses in control group	high
Farrell et al., 2014	Randomization of survey respondents was done in blocks to reduce the effect of inadvertent trends.	low	No mention of allocation concealment	unclear	Sample pool so large, unlikely participants knew of group allocation/existence of others group. Abstractors were blind to participants’ groups and the order of the encounters.	low	Abstractors were blind to participants’ groups and the order of the encounters.	low	Of the 156 enrollees who completed the entry survey, 53 could not find a time within our limits to schedule the baseline encounter (34.0%). Another 11 physicians completed the baseline encounter but could not be scheduled for the follow-up encounter (7.1%). Completion did not differ significantly by participant characteristics, by whether the participants had been randomized to the intervention g…	low	No protocol, but nothing that raises a red flag	unclear	No other identifiable risks	low
Butow et al., 2008	The study employed a randomised-controlled trial design, with oncologists individually randomised immediately after giving consent and baseline data collection, to receive the training or not. Oncologists were stratified by hospital to ensure approximately equal numbers in the control and intervention arms within each institution, and then randomised within permuted blocks of size 6 constructed b…	low	No mention of allocation concealment	unclear	unclear if participants are in same cohort within hospital, and if cross talk possible	unclear	unclear if coders are blind to group allocation	unclear	attrition explained and unlikely to be related to true outcome	low	No protocol, but nothing that raises a red flag	unclear	No other identifiable risks	low
Giordani, 2002	Physicians were recruited to participate from the two rem aining m edical centers and were random ly assigned into one of two conditions.	unclear	No mention of allocation concealment	unclear	No information about if the participants were blind. Seven naive judges w ere initially used to rate the verbal content of each audiotape. However, two judges were eventually dropped due to low internal agreem ent. Each judge was given tapes in a different randomized order.	low	Seven naive judges w ere initially used to rate the verbal content of each audiotape. However, two judges were eventually dropped due to low internal agreem ent. Each judge was given tapes in a different randomized order.	low	No attrition	low	No protocol, but nothing that raises a red flag	unclear	No other identifiable risks	low
Liénard et al., 2010	The efficacy of the BIC-CST was assessed in a study allocating residents after the first assessment time to a 40-h training programme (training group) or to a waiting list (waiting-list group), according to a computer-generated randomisation list. Assessments were scheduled before the randomisation and after the training programme for the training group and 8 months after baseline for the waiting…	low	allocation method not described	unclear	unclear if participants are in same cohort within hospital, and if cross talk possible	unclear	outcome analyzed by computer software	low	attrition explained and unlikely to be related to true outcome	low	no protocol	unclear	no	low
Flocke et al., 2014	This study represents a group randomized trial with clinicians as the unit of randomization and a 1-to-1 allocation ratio (see Figure 1).	unclear	Group allocation was generated by the study data manager. The PI enrolled clinician participants; research staff enrolled patient participants.	low	Clinicians were blinded to group assignment during baseline data collection. Then…	unclear	Qualitative data analysts were blinded to clinician group assignments throughout the study.	low	Of the 16 clinicians randomized to receive the TMCP intervention, one withdrew from participation after randomization and baseline data collection but prior to receiving the intervention. Three other clinicians did not attend one or both sessions with the group, but were given the complete TMCP intervention during one-on-one training with a TMCP instructor.	low	Insufficient information	unclear	sample sizes varied in pre-post and between intervention and control, baseline C=131, E=125, post test C= 144, E=182	unclear
Nikendei et al., 2011	One member of each pair was randomly assigned to the intervention group and the other to the control group.	unclear	Insufficient information	unclear	insufficient info	unclear	Participants’ performance at the OSCE stations was videotaped and rated by independent and blinded raters.	low	No attriton	low	no protocol	unclear	No other biases	low
Bonvicini, 2007; Haskard et al., 2008	No physicians who volunteered were excluded, and successive groups of 24 physicians were randomized to one of four conditions (physician trained, patient trained, physician and patient trained, neither physician nor patient trained) using a computer-generated random order. Physician training was delivered in small groups and office data	low	Insufficient information	unclear	Insufficient information	unclear	Insifficient information	unclear	attrition unlikely to affect outcome	low	no protocol	unclear	No other biases	low
Cooper et al., 2011	Physicians and patients were randomized with equal probability to minimal or intensive interventions	unclear	Research interviewers at enrollment were masked to patient intervention assignment until after baseline data collection was complete, and interviewers at follow-up were masked to patient intervention assignment until the end of the interview.	low	Physicians were not informed of the intervention assignment of their patients; however, patients may have revealed this information to their physicians either directly in conversation or indirectly by using intervention materials during their visits.	unclear	Insufficient information about blinding	unclear	All efficacy analyses were performed using the ‘intention-to-treat’ principle.	low	Trial registration information: Patient–Physician Partnership Study. Study Protocol NCT00123045.	low	Failure to reach our patient recruitment target reduced our statistical power to detect differences in the primary outcomes.	low
du Vaure et al., 2017	Eligible students were allocated in equal proportion to the intervention group or to the control group. Students from Paris Diderot were randomized with a simple randomization using computer-generated random numbers. Among students from Paris Descartes, we took advantage of the randomization routinely performed each year by the University staff to allocate each student to one of three groups, eac…	low	Insufficient information	unclear	Whereas students and facilitators were aware of the allocated group, standardized patients, OSCE's observers and data analysts were kept blinded to the allocation.	high	Whereas students and facilitators were aware of the allocated group, standardized patients, OSCE's observers and data analysts were kept blinded to the allocation.	low	attrition not explained	unclear	The study obtained ethics approval from the Institutional Review Board of Paris Descartes University, Paris, France (number 00001072), and the protocol is registered at ClinicalTrials.gov (NCT02681380).	low	No other biases	low
Bearman et al., 2001	The first two groups formed a baseline andwere assessed in their communication skills beforedoing the rest of the clinical and communication skillscourse. This was not a random allocation, as the stu-dents could be distinguished by their level of exposureto the teaching programme. The remaining six tutorial groups were internallydivided. That is, within each group, students wererandomly assigned …	high	Insufficient information	unclear	no blinded	high	Evaluators were general practitioners and were notaware which tutorial students had been assigned to.	low	Over the two years, 255 students out of a total of 284(90%) completed the virtual patient tutorial and wereevaluated on communication skills. Of the 29 studentswho did not participate, 19 did not attend the virtualpatient tutorial and 10 did not attend the evaluationsession.Another 20 students turned up for their sessions outof order and were excluded from the study. One eval-uator was excluded a…	low	no protocol	unclear	No other bias	low
Lozano, et al., 2010	tudy staff allocated participants to the intervention or control arms using a random number generator.	low	Insufficient information	unclear	control received nothing	low	Blinded coders rated videotaped OSCEs using a validated tool to tally communication behaviors.	low	attrition unlikely to affect results	low	no protocol	unclear	No other bias	low
Sullivan et al., 2010	After consenting, residents were randomized in blocks according to gender and residency year to either COPE or the VA guidelines.	unclear	Insufficient information	unclear	No blinding described but likely not required.	low	No blinding described but likely not required.	low	significant reduction of sample size	high	no protocol	unclear	No other bias	low
Matharu et al., 2014	Enrolled students were randomized with online software	low	Insufficient information	unclear	Insufficient information	unclear	self-report	low	attrition unlikely to affect results	low	Insufficient information	unclear	No other bias	low
Brown et al., 2018	We identified 1068 eligible trainees, of whom 477 (45%) trainees agreed to participate; 232 were randomized to the communication workshop and 240 were randomized to usual education (5 were not randomized, primarily due to scheduling difficulties and were removed from the study)	Unclear	Insufficient information	unclear	Insufficient information	unclear	self-report	low	significant reduction of sample size	high	no protocol	unclear	No other bias	low
Smith et al., 1005	Twent-six first-year residents, in two internal medicine and family practice community-based programs affiliated with theMichigan State University College of Human Medicine, were randomly assinged during 1991 and 1992 to a control group or a one-month intensive training program.	unclear	method of concealment not decsribed	unclear	Same cohort cross - talk; lecturer know assignment	high	Insufficient information about blinding	unclear	Data were incomplete for three residents, one from the training group and two from the control group, resulting in 26 valid cases.	unclear	Data reported for 5 patient satisfaction measures on a 29-item scale but also discuss a 46 item measure	high	Possibility exists that residents in the training group contaminated those in the control group; sex was not evenly distributed control- 8 men and 3 women, exp- 8 women and 6 men unclear	high
Goelz et al., 2011	Physicians were randomly assigned in blocks of eight by an external statistician into an intervention group (IG) andCG.Randomization was based on pseudo-random numbers generated by an SAS program code	low	Insufficient information	unclear	control received nothing	low	two blinded raters by watching the video twice (first time to rate single items; second time to rate global items). To ensure that raters were blind, three-digit numbers were randomly assigned to each consultation, and each consultation was copied on a separate DVD, which was then handed out by a third person to the raters.	low	attrition unlikely to affect results	low	no protocol	unclear	No other bias	low
Downar et al., 2017	Trainees were individually randomized 1:1 to receive either didactic teaching alone or didactic teaching plus SP simulation training.	unclear	No mention of method of concealment	unclear	Communication skill was assessed independently at baseline and 2months post-workshop by the SP and the facilitator (both blinded to the group assignment of the trainee)	low	Communication skill was assessed independently at baseline and 2months post-workshop by the SP and the facilitator (both blinded to the group assignment of the trainee)	high	A total of 73 residents (78%) completed the baseline assessment and follow-up assessment. 1 person left each group left the workshop early. 12 participants from the ST group and 7 participants didn’t attend the follow up assessment due to vacation, post-call or other reason.	high	University of Toronto Office of Research Ethics (Protocol 26325; 15 April 2011).	low	No other identifiable risks	low
Nayiga et al., 2014	The 20 health centres were allocated to intervention or standard care using a stratified, restricted randomization, based on operational level (II or III), sub-county and size of catchment area	unclear	The 20 health centres were allocated to intervention or standard care using a stratified, restricted randomization, based on operational level (II or III), sub-county and size of catchment area	unclear	Researchers and health workers were not masked to the intervention	high	Researchers and health workers were not masked to the intervention	high	used ITT; 1 careseeker from the standard care and 2 from the intervention group were lost to follow-up at the baseline level. Another 5 participants were lost from the intervention group towards the follow-up measrements.	low	No protocol, but nothing that raises a red flag	unclear	No other identifiable risks	low
Green & Levi, 2011	Students were randomized to use either our computer-based decision aid (Decision Aid Group) or a state-specific advance care planning packet (Standard Group) to facilitate a discussion about end-of-life wishes and to help their patient complete an advance directive.	low	No mention of method of concealment	unclear	the study was not blinded, which could affect how the participants responded to the intervention.	high	the study was not blinded, which could affect how the participants responded to the intervention.	high	No attrition	low	Insufficient information	unclear	No other identifiable risks	low
Bowyer et al., 2010	For the purpose of the study, all 553 students completed a baseline pre-encounter questionnaire about their experiences with and preparedness (5 point Likert scale) for delivering bad news to patients, and were then randomly divided into four groups	unclear	Insufficient information	unclear	The SPWs were blinded to the student groups.	low	The SPWs were blinded to the student groups.	low	No attrition	low	No protocol, but nothing that raises a red flag	unclear	No other identifiable risks	low
Moulton et al., 2009	Participants were randomized into 2 groups—experimental (feedback) and control (no feedback)	unclear	Insufficient information	Unclear	Each scenario was videotaped to enable assessment of both technical and communication skills at a later date by 2 expert surgeons blinded to the participants’ level of trainingand group assignment.	Low	Each category is anchored by 5-point behavioral descriptors. Each scenario was videotaped to enable assessment of both technical and communication skills at a later date by 2 expert surgeons blinded to the participants’ level of training and group assignment.	low	100% completion, but no raw data given	unclear	No protocol, but nothing that raises a red flag	unclear	No other identifiable risks	low
Pollak et al., 2016	Random sequence generation not described	unclear	Allocation concealment not described	unclear	No blinding of participants	high	Two independent coders blinded to study arm were trained to mark all discussions of the six modifiable factors.	low	There was no attrition of the physicans post randomization. Patient data was excluded but given reasons	low	Study protocol available	low	Physicians in the intervention arm were younger, and more were pediatricians than those in the control arm	high
Schouten et al., 2005	Random sequence generation not described	unclear	Allocation concealment not described	unclear	Blinding for the GPs for the intervention was impossible as it involved training; interviewers, experts, and research asssistants, who conducted preliminary data processing, were blinded for intervention assingment.	high	Patients were blinded to status of the doctors.	low	All Intervention GPS participated in all three measurements, and 2 GPS dropped out in control condition	low	No protocol, but no evidence of selective reporting	unclear	None	low
Langewitz et al., 2003	here were 23 residents randomized into the control group and 20 into the intervention group.	unclear	method of concealment not decsribed	unclear	Same hospital, training or not, cross - talk; observational measure	high	Raters were blind as to the group assignment of residents (control vs. intervention group) and to the time of the interview (pre- vs. postintervention interview)	low	One resident from the intervention group left the hospital before completion of the study and was lost to follow up	low	don't report MAAS scores just correlations	high	no other identifiable risks	low
Bashour et al., 2013	A coded list of the hospitals was produced and a statistician blinded to the coding allocated randomly the timing of the introduction of the intervention to each hospital	low	Allocation concealment not described	unclear	Only one version of intervention and other-report, so no performance bias	low	Observers were blind to group allocation	low	No information provided regarding attrition	unclear	Study protocol available	low	None	low
Robins & Wolf, 1989	Students were randomly assigned to one of four groups. Group 1 (n = 46) served as a control group by responding to vignette 1 before experiencing the educational intervention, whereas group 2 (n = 48) served as an intervention group by responding to this vignette after experiencing the educational intervention. Croup 3 (n = 49) also served as a control group by responding to vignette 2 before rec…	unclear	Insufficient information	unclear	Analysts were blinded as to whether responses were from students in the intervention or control groups.	low	Analysts were blinded as to whether responses were from students in the intervention or control groups.	low	No attrition was reported	low	No protocol, but nothing that raises a red flag	unclear	No other identifiable risks	low
Bosse et al., 2012	Fifth year medical students of the University of Heidelberg eligible for their rotation in pediatrics (N = 103) were randomly assigned to one of three study groups.	unclear	A concealment of allocation or blinding of tutors could not be performed due to the nature of the course and the study design	high	No mention of blinding of participants or researchers	unclear	No mention of blinding to outcome assessment	unclear	Attrition was 4.85% (n=103 to n=98)	low	No protocol, but nothing that raises a red flag	unclear	No other identifiable risks	low
Liu et al., 2016	The administrator of this course randomly allocated a cohort of 268 students to group A (n=133) or group B (n=135) using a computer-generated random number sequence.	low	The administrator of this course randomly allocated a cohort of 268 students to group A (n=133) or group B (n=135) using a computer-generated random number sequence.	low	The two face-to-face consultations were conducted in weeks 6–7 and 12–13 for both groups, and were rated by tutors who were blinded to group allocation. Student-Patient Observed Communication Assessment (SOCA) was collected by blinded assessors (n=28) at 2 time points and also by an SP (n=83).	low	The two face-to-face consultations were conducted in weeks 6–7 and 12–13 for both groups, and were rated by tutors who were blinded to group allocation. Student-Patient Observed Communication Assessment (SOCA) was collected by blinded assessors (n=28) at 2 time points and also by an SP (n=83).	low	A relatively low proportion of students (30%) who completed all components of the study.	high	Insufficient information	unclear	First, the absence of baseline measures limited our ability to observe change over time. Second, all the consultations conducted in this study were limited to a history-taking scenario. In reality, clinicians encounter many different scenarios. For example, when breaking bad news to patients, the clinician has to handle difficulties related to emotions	low
Perera et al., 2010	We divided the students in the semester one medical undergraduate program (n = 202) into experimental and control groups	unclear	insufficient information	unclear	The two teachers instructing the control group and students in the control group were not informed about OSSP and therefore were blinded to the experiment.	low	Observational outcome: The two teachers instructing the control group and students in the control group were not informed about OSSP and therefore were blinded to the experiment.	low	seems to be no attrition	unclear	insufficient information	unclear	no other biases.	low
Foster et al., 2015	Second-year medical students at the MCG who volunteered to participate in this pilot study from October 2012 through January 2013 and October 2013 through January 2014 were randomly assigned to either of the following: (1) the VP group who interacted with a VP with bipolar disorder and the VPs virtual husband calling to report the patient’s suicide attempt or (2) the video group who watched a vid…	unclear	insufficient information	unclear	The students were identified only by study numbers, and the SPs were blinded to the students’ group assignments.	low	The students were identified only by study numbers, and the SPs were blinded to the students’ group assignments.	low	Thirty four students in the VP and 33 in the video group completed the study.	Low	insufficient information	unclear	no other biases.	low
Daeppen et al., 2012	The students were a priori randomly allocated to an intervention group (n = 66) or a control group (n = 65), through a computerized algorithm.	low	The students were a priori randomly allocated to an intervention group (n = 66) or a control group (n = 65), through a computerized algorithm.	unclear	participants likely knew which group they were in so chance of cross-talk likely high; however, outcome likely not to be affected bc an observational study	low	Then each of the four students, blinded to study group allocation, independently coded the taped encounters.	Low	the data displayed in Table 2 reflect the performance of 91 (69.5%) of the enrolled student. USED imputation methods: The 40 students who did not complete the training and/or encounters were contacted via email and asked to complete the baseline questionnaire containing the demographics. Of those, 32 responded and their data were compared to the 91 students in Table 2 (see below)	low	Insufficient information	Unclear	No other biases	Low
Sanson‐Fisher & Poole, 1978	The remaining 23 subjects were drawn at random from students who had completed their first year of medical course and were about to commence the unit in. Bheaviourlal Science.	unclear	Insufficient information	Unclear	Insufficient information	Unclear	Insufficient information	Unclear	All participants completed the program	low	Insufficient information	Unclear	No other biases	Low
Legg et al., 2005	Students were randomised to either experimental or control group	unclear	Insufficient information	unclear	control group completed both the first and second interview before the experimental group conducted their first interview in order to ensure there was no "spill over" of information from training session to the experimental group	unclear	blinding of stydens, patients, and raters	low	One student dropped out followin the initial medical interview	low	insufficient information	unclear	no other biases	low
Kron et al., 2017	nvestigators conducted a single-blinded, mixed methods, randomized controlled trial at three medical schools.	Unclear	Insufficient information	unclear	Insufficient information	unclear	SPIs were blinded to student exposure (intervention and control) during the trial.	low	Attrition unlikely to affect results	low	no protocol	unclear	No other biases	Low
Foster et al., 2016	First-year medical students were randomly assigned to one of the following distinct groups: a. A control group who interacted with the control VP. b. A backstory group who interacted with the backstoryVP. c. An empathy-feedback group who interacted with the empathy-feedback VP.	unclear	Insufficient information	Unclear	unclear whether participants were blind to the study design	unclear	The SPs were blinded to the students’ study group assignment	low	no attrition	low	no protocol	Unclear	No other biases	Low
Roter et al., 1990	Trainees were not randomized in the first year; however, since the trainees were unknown to the chief resident at the time they were assigned to the rotation, selection bias was unlikely	high	Trainees were not randomized in the first year; however, since the trainees were unknown to the chief resident at the time they were assigned to the rotation, selection bias was unlikely	unclear	Only one intervention; Same cohort but all go through same rotation at some point. Observational outcome.	low	The simulated patient remained blind to the experimental status of the residents at all times during the study, unclear if coders blind to group status	unclear	No missing data	low	only report on some sub-categories of the many coded	high	Despite three years of subject accumulation, the sample size was still quite small, with a relatively limited power for statistical inference. It may also be argued that experience with simulated patients and videotape, independent of other curriculum content, contributed to the better interviewing skills of the trained residents.	high
Servotte et al., 2019	The feasibility study used cluster randomization to reduce contamination bias.43 Each month, a group of 10 to 12 medical students and first-year EM residents was randomly assigned either to the TG or the CG.	unclear	insufficient info	unclear	insufficient info	unclear	Two blinded raters assessed participants by using two assessment tools.	low	attrition unlikely to affact results	low	no protocol	unclear	none	low
Potash et al., 2014	Students were randomly assigned into either an arts-making or a clinical problem-solving workshop according to their schedule during the FM curriculum	unclear	method of concealmet not described	unclear	same university cohort; same facilitator for both groups	high	No blinding procedure described but the outcome is not likely to influenced by a lack of blinding	low	Of the 161 eligible participants, 152 consented to take part in the study and 106 completed both pre- and postquestionnaire measures and submitted all assignments for a participation rate of 70%	high	insufficient information	unclear	No other identifiable risks	low
Price et al., 2008	First, each student was randomized to 1 of 30 Clinical Skills groups. Each group was then randomly assigned to either participate or not participate in AIME. Members of each intervention group were then randomly assigned to 10 different AIME groups so that no members of an AIME group were in the same Clinical Skills group.	unclear	method of concealmet not described	unclear	unclear if same faculty administer both AIME and standard clinical skills	unclear	communication behaviors were coded by trained individuals blinded to the students’ intervention status	low	We were unable to analyze videotapes for 13.5% (n = 8) of AIME students and 24.6% (n = 15) of non-AIME students. Our study findings, therefore, could be biased in favor of AIME students.	high	insufficient information	unclear	Baseline difference in experience but accounted for in analyses	low
Blödt et al., 2016	Centers were randomized using a simple cluster randomization (centers as clusters with two associated physicians as randomization unit) with an allocation ratio of 1:1. The centers were allocated in order of the receipt of the informed consent by an independent employee of the Institute for Social Medicine, Epidemiology and Health Economics who was not otherwise involved in the study.	low	The centers were allocated in order of the receipt of the in- formed consent by an independent employee of the Institute for Social Medicine, Epidemiology and Health Economics who was not otherwise involved in the study. The study team had no access to the randomization list.	low	patient-report outcome, don't know group	low	patients blind to doctors group, relevant for German Consultation and Relational Empathy questionnaire	low	Fifteen consultations (8 in the training and 7 in the control group, the 8th video consultation in the control group had been cancelled due to maternal leave of the physician) by eight physicians were video-recorded. Missing data was not related to the nature of the task. No attrition of participants.	low	registered	low	none	low
Karkowsky et al., 2016	ubjects were then randomized to either a standard lecture about BBN techniques or an individualized debriefing session in a 1:1 ratio, using opaque-sealed envelopes containing allocation cards.	unclear	ubjects were then randomized to either a standard lecture about BBN techniques or an individualized debriefing session in a 1:1 ratio, using opaque-sealed envelopes containing allocation cards.	low	unclear if same faculty administer both lecture and debrief	unclear	The faculty observer and SP for each subject were not the same as for the pre-intervention simulation and were blinded to subject intervention.	low	1 person withdrew consent and 5 discontinued intervention - all in one study arm!	high	insufficient information	unclear	Several baseline differences in experience/confidence/ability across intervention/control groups that were not controlled for in analyses	high
Jenkins & Fallowfield, 2002	After baseline assessment, physicians were randomized to attendance at a 3-day communication skills training course or control.	unclear	allocation concealment not described	unclear	either received treatment or not	high	raters who were blinded as far as possible to time point of assessment and to randomization group. blinding to time point was impossible because of such things as pregnancy in female clinicians and senior registrars [advanced residents] changing their place of work.)	low	no attrition	low	no protocol	unclear	no	low
Butow et al., 2015	Following baseline assessment and before thescheduled training workshop, doctors were ran-domly assigned to the experimental (trainingworkshop) or control (no training workshop)group, stratified by centre	unclear	allocation concealment not described	unclear	randomized within the center, so likely to know whether in the treatment group or not	high	unclear if raters blind to allocation of participants	unclear	9 doctors without audio-taped consultation, data not included for these in outcome assessment, not given reason	unclear	no protocol	unclear	no	low
Wolf et al., 1987	NR	unclear	method not described	unclear	same medical school cohort	high	raters of MCI were not aware of group status when rating emotional words	low	MCI data reported seems to be less then sample size, and less then data in HRI, no reason given for this missing data	high	no protocol	unclear	none	low
Alder et al., 2007	randomized and stratified by age and position	unclear	NR	unclear	control group received no training. All participants were recruited from the same department and the sample is very small. They likely know who is in the control and who is in the experimental group. Unsure whether enrollment or randomization took place first.	unclear	six independent raters (advanced psychology students), blinded for group aYliation were trained to evaluate videotapes of physician–patient interactions at T1 and T2	low	Over the course of the study, seven physicians (3 training group, 4 control group) left the department due to job reasons. After adding the new co-workers the control and experimental groups differ in experience.	unclear	no protocol	unclear	experimental and control groups differ by clinical experience	high
Maguire et al., 1986	One hundred and forty eight (84%) provisionally agreed to participate, and a stratified sample of 36 doctors was obtained from this group using random numbers so that the 18 doctors who had had feedback training ("trained") and the 18 who had been control subjects ("controls") were closely matched for their interviewing skills before training and the time after training.	low	NR	unclear	unsure how participants were randomized and recruited initially.	unclear	All 108 videotapes were assessed by a trained psychologist (SF), who did not know which doctors had been given feedback training.	low	there were 186 doctors in the original study and only 36 in the follow up	high	no protocol	unclear	NR	low
Ho et al., 2008	randomly assigned	unclear	NR	unclear	the basic and extensive groups shared part of the training but it is not clear whether the additional 2-hr workshop the extensive training the extensive group received was done by the same or different instructor. We informed all students that half would have instruction in cultural competency and be assessed sometime during their clerkship. The methods used to assess cultural competence were not…	unclear	The SPs were not aware of which students received the cultural competence workshop.	low	no attrition	low	no protocol	unclear	NR	low
Roche et al., 1997	Within these groups students complete a four-term rotation between various disciplines and it is at this time that they received the bulk of their undergraduate education on alcohol and alcohol-related problems. This preTEACHING MEDICAL STUDENTS ALCOHOL INTERVENTION SKILLS 79 existing structural arrangement provided a natural and convenient block-randomized design. Students in terms 1 and 2 forme…	high	Allocations were known prior due to term assignment, but selection bias due to this knowledge could not be induced	unclear	same medical school cohort	high	raters naïve to study design, no knowledge on content area, blind to group allocation	low	There was attrition in both groups :Traditional teaching grou,p pretest: 58/62 (94%) posttest: 55/58 (95%). Interactive teaching group, Pretest: 57/61 (93%) posttest: 56/57 (98%). Reasons for attrition do not seem to be inherent to the task. . Four students in each of the two groups did not complete the preteaching interview. In most instances, this was due to the student’s absence on the day or …	low	no protocol	unclear	none	low
Blatt et al., 2010	For each study, we randomized students, using a computer-generated schedule, to an intervention or control group.	low	Insufficient information	unclear	intervention and active control participants attended orientations separately but the instructions were given by the same PA faculty member (study 2)	high	In all studies, the SPs were blind as to whether the students were in the control or intervention group.	low	all students must complete the assessments as an examination. No attrition.	low	no protocol	unclear	none	low
Brown et al., 1999	In each stratum, we used a random-number table to assign persons to the intervention or control group.	low	insufficient information	unclear	Insufficient information	unclear	Insufficient information	unclear	Data for 3 people not analyzed for the control group and for 4 people in the intervention group. Reasons not provided.	unclear	no protocol	unclear	none	low
Fujimori et al., 2014	After providing informed consent, oncologists were randomly assigned to an intervention group (IG; 2-day CST workshop) or control group (CG).	unclear	Insufficient information	unclear	control group had nothing	low	Each video was coded in terms of SHARE category in a random order by two blinded coders.	low	No attrition.	low	no protocol	unclear	none	low
Wuensch et al., 2017	Participants were randomly assigned to the intervention group (IG) or a waiting-list control group in blocks of eight participants (see Fig. 1). Group assignment was based on a computer-generated randomization list prepared by the Clinical Trials Unit (Studienzentrum), University Medical Center Freiburg.	low	Insufficient information	unclear	control group had nothing	low	the raters were blinded as to participants’ study arm assignment.	low	One physician withdrew his participation after pre-assessment because of scheduling difficulties	low	no protocol	unclear	none	low
Brinkman et al., 2007	One of us (J.C.K.) used computer-generated random numbers to assign residents to intervention and control groups.	low	Insufficient information	unclear	residency director for intervention group were especially trained, while other for the control group were not	high	Parent and nurse evaluators were unaware of the residents' study assignment.	low	One resident did not complete the study because of a scheduling change	low	no protocol	unclear	none	low
Hobma et al., 2006	Within strata, practices were allocated to either the intervention or the control condition by the principal researcher and the projects research assistant using the ‘allocate random data’ option in SPSS	low	Insufficient information	unclear	active control group had no instructors	low	For the second observation the observers were blinded regarding the group that participants belonged to, that is, intervention or control group. For the first observation, blinding was not feasible, because limited time was scheduled between assessment and feedback in the intervention group.	high	13GPs dropped out from the control group and 11 GPs dropped out of the intervention group but due to reason unlikely to be related to study outcomes such as technical issues or not having time.	low	no protocol	unclear	none	low
Moral et al., 2001	Twenty full-time family physicians were assigned randomly to two groups to undergo or not undergo the training programme.	unclear	Insufficient information	unclear	control group had nothing	low	The interviews were coded by an observer blinded to the training status of the participants. All patients were contacted by telephone during a 1–2-month period by a different interviewer who was ‘blinded’ to the patient’s experimental status.	low	No attrition reported.	low	no protocol	unclear	none	low
Reed, 1996	randomly assigned to groups using a table of random numbers	low	Insufficient information	unclear	control group received no education or instruction	low	The raters were blind to which group the subjects were in, the time of testing, and the nature of the experimental intervention. When all of the ratings were completed, a final inter-rater reliability correlation coefficient was computed to determine the consistency between the two raters	low	Of importance here is the fact that the datafrom four medical students had to be dropped from analysis due to the death of the patient or deterioration in their medical condition. Two patients' data were dropped from the experimental treatment group and also two patients' data from the comparison treatment group were dropped.	low	no protocol	unclear	none	low
Daetwyler et al., 2010	We randomized interns into three groups, based on their baseline interview scores, blocking by performance score using the random number generator in Excel. However, the realities of interns’ schedules precluded strict randomization and several interns in each group needed to switch groups before the educational interventions	high	participants went to an orientation, consented, completed baseline, then assigned to experimental groups	low	participants knew which group they were in since they knew the study design	high	NR	unclear	reason for missing data not provided	unclear	no protocol	unclear	No other risks	low
Higgins et al., 1990	In this design all subjects are measured on the dependent variables and randomly assigned to one of two groups.	unclear	Insufficient information	unclear	cross-talk minimized, control group received nothing	low	The raters were blind as to which group the subjects were in and blind to the nature of the experimental design.	low	attrition not explained	unclear	no protocol	unclear	No other risks	low
Wündrich et al., 2017	158 medical students were randomized into two groups	unclear	Insufficient information	unclear	NR	unclear	empathy was rated in both groups by blinded experts and SPs who had been trained with a five-hour session that explained the empathy construct and the rating instrument.	low	no attrition	low	no protocol	unclear	No other risks	low
Hojat et al., 2013	randomized by initial of last name	high	Insufficient information	unclear	Insufficient information	unclear	self-report	low	attrition not explained	unclear	no protocol	unclear	No other risks	low
Tulsky et al., 2011	Once all baseline visits were recorded, the oncologists were stratified by balanced randomization in a 1:1 ratio by site (Durham or Pittsburgh), sex (men or women), and specialty (medical oncology, solid and liquid tumors; medical oncology, solid tumors only; malignant hematology, liquid tumors only; gynecologic oncology; or radiation oncology). The oncologists were then randomly assigned by usin…	low	Insufficient information	unclear	not sure if intervention and control group had the same lecture session or separately	unclear	Patients were blinded to their oncologists’ study group. Two independent, blinded coders were trained over 6 weeks.	low	no attrition	low	no protocol	unclear	No other risks	low
LoSasso et al., 2017	Participants in each six-week clerkship block were randomly assigned to the intervention group or to the control group	unclear	Insufficient information	unclear	Insufficient information	unclear	The SP and faculty raters were blinded to whether students were in the intervention or control group.	low	No attrition	low	no protocol	unclear	No other bias.	low
Shapiro et al., 2009	After providing informed written consent and completing the screening procedure, students were randomly assigned to groups starting the educational intervention in either September or February.	unclear	Insufficient information	unclear	participants must know which cohort they belong to, there is no description on the blinding of personnel	high	Responses were scored by raters who were blind to the randomization, the identity of the participant and concurrent other responses by a participant.	low	attrition not likely to be systematic	low	no protocol	unclear	No other bias.	low
Yu et al., 2018	The pediatric interns were randomized into intervention (n ¼ 30) and control groups (n ¼ 30).	unclear	Insufficient information	unclear	The tutors and teachers were blinded to the grouping. The real parents were blinded to pediatric intern group.	low	The real parents were blinded to pediatric intern group.	low	No attrition	low	no protocol	unclear	No other bias.	low
Cave et al., 2007	Students attending their year 3 communication skills teaching were randomised to one of the following three conditions: the assessment criteria were available for reference on the medical school website; or students received the assessment criteria for use in the discussion and feedback; or each student’s performance was graded by him- or her- self, his or her peers, the tutor and the actor using…	unclear	allocation took place before consent	high	Insufficient information	unclear	Insufficient information	unclear	No attrition	low	no protocol	unclear	No other bias.	low
Moreland, 1971	Participants were randomly assigned	unclear	No mention of allocation concealment	unclear	Participants were medical students in the same year at the same hosptial, and likely had contact with each other	high	"The pre- and post-training tapes were randomized prior to presenting them to the two raters who were then unaware of the temporal sequence each tape represented."	low	Zero attrition	low	Extensive tables and results are provided	low	No other identifiable risks	low
