# Supplementary material for: A systematic review identifying effective teaching methods and their combinations for increasing empathy in physicians: pairwise and network meta-analysis
Source: BMC Med Educ. 2025 Oct 23;25:1483. doi: 10.1186/s12909-025-07917-x (PMC12548198; doi:10.1186/s12909-025-07917-x)
Supplement: Supplementary file 2 — Additional File 2. [file 12909_2025_7917_MOESM2_ESM.xlsx]

## Sheet: Sheet1
Reason	Citation
Study was not a randomized trial.	Brydon, M., Kimber, J., Sponagle, M., MacLaine, J., Avery, J., Pyke, L., & Gilbert, R. (2021). Virtual reality as a tool for eliciting empathetic behaviour in carers: An integrative review. Journal of Medical Imaging and Radiation Sciences, 52(3), 466–477. https://doi.org/10.1016/j.jmir.2021.04.005
Study was not a randomized trial.	Prevost, V., Lefèvre‑Arbogast, S., Leconte, A., Delorme, C., Benoit, S., Tran, T., & Clarisse, B. (2022). Shared meditation involving cancer patients, health professionals and third persons is relevant and improves well‑being: The IMPLIC pilot study. BMC Complementary Medicine and Therapies, 22, Article 138. https://doi.org/10.1186/s12906-022-03599-w
Study was not a randomized trial.	Banerjee, S., Jones, C., Wright, J., Grosvenor, W., Hebditch, M., Hughes, L., Feeney, Y., Farina, N., Mackrell, S., Nilforooshan, R., Fox, C., Bremner, S., & Daley, S. (2021). A comparative study of the effect of the Time for Dementia programme on medical students. International Journal of Geriatric Psychiatry, 36(7), 1011–1019. https://doi.org/10.1002/gps.5532
Study was not a randomized trial.	Khan, S., Jung, F., Kirubarajan, A., Karim, K., Scheer, A., & Simpson, J. (2021). A systematic review of interventions to improve humanism in surgical practice. Journal of Surgical Education, 78(2), 548–560. https://doi.org/10.1016/j.jsurg.2020.07.032
Study was not a randomized trial.	Liao, H.-C., & Wang, Y.-h. (2020). Storytelling in medical education: Narrative medicine as a resource for interdisciplinary collaboration. International Journal of Environmental Research and Public Health, 17(4), 1135. https://doi.org/10.3390/ijerph17041135
Study was not a randomized trial.	Nixon, J., Gray, L., Turner, J., Bernard, A., Scaife, J., & Cartmill, B. (2020). Communicating Actively, Responding Empathically (CARE): Comparison of communication training workshops for health professionals working in cancer care [Randomized controlled trial]. Journal of Cancer Education, 35(1), 54–60. https://doi.org/10.1007/s13187‑018‑1439‑0
Study was not a randomized trial.	Sevrain‑Goideau, M., Gohier, B., Bellanger, W., Annweiler, C., Campone, M., Coutant, R., … et al. (2020). Forum theater staging of difficult encounters with patients to increase empathy in students: Evaluation of efficacy at the University of Angers Medical School. BMC Medical Education, 20, Article 58. https://doi.org/10.1186/s12909-020-1965-4
Study was not a randomized trial.	Yao, M., Zhou, X., Xu, Z., Lehman, R., Haroon, S., Jackson, D., & Cheng, K. K. (2021). The impact of training healthcare professionals’ communication skills on the clinical care of diabetes and hypertension: A systematic review and meta-analysis. BMC Family Practice, 22, Article 152. https://doi.org/10.1186/s12875-021-01504-x
Study was not a randomized trial.	Zelenski, A. B., Saldivar, N., Park, L. S., Schoenleber, V., Osman, F., & Kraemer, S. (2020). Interprofessional Improv: Using theater techniques to teach health professions students empathy in teams. Academic Medicine, 95(8), 1210–1214. https://doi.org/10.1097/ACM.0000000000003420
Study was not a randomized trial.	Barbosa, M., Del Piccolo, L., & Barbosa, A. (2019). Effectiveness of a brief training program in relational/communication skills for medical residents: A randomized controlled study. Patient Education and Counseling, 102(6), 1104–1110. https://doi.org/10.1016/j.pec.2019.01.013
Study was not a randomized trial.	Kimzey, M., Mastel-Smith, B., & Seale, A. (2019). Effects of dementia-specific education for nursing students. Nurse Educator, 44(6), 338–341. https://doi.org/10.1097/NNE.0000000000000623
Study was not a randomized trial.	Zelenski, A. B., Saldivar, N., Park, L. S., Schoenleber, V., Osman, F., & Kraemer, S. (2020). Interprofessional improv: Using theater techniques to teach health professions students empathy in teams. Academic Medicine, 95(8), 1210–1214. https://doi.org/10.1097/ACM.0000000000003420
Study was not a randomized trial.	Alpern, A. N., McLean, K. A., Becker, E. M., Riekert, K. A., & Quittner, A. L. (2016). Predictors of providers’ competence delivering a problem‑solving adherence intervention [Abstract]. Pediatric Pulmonology, 51(Suppl. 45), 458.
Study was not a randomized trial.	Petry, N. M., Alessi, S. M., Ledgerwood, D. M., & Sierra, S. (2010). Psychometric properties of the contingency management competence scale. Drug and alcohol dependence, 109(1-3), 167–174. https://doi.org/10.1016/j.drugalcdep.2009.12.027
Study did not involve behavioural training targeting an empathy/responsivity-related skill.	Kleckner, A. S., Wells, M., Kehoe, L. A., Gilmore, N. J., Xu, H., Magnuson, A., Dunne, R. F., Jensen‑Battaglia, M., Mohamed, M. R., O’Rourke, M. A., Vogelzang, N. J., Dib, E. G., Peppone, L. J., & Mohile, S. G. (2022). Using geriatric assessment to guide conversations regarding comorbidities among older patients with advanced cancer: A cluster‑randomized clinical trial. JCO Oncology Practice, 18(…
Study did not involve behavioural training targeting an empathy/responsivity-related skill.	Kulkarni, S., Prabhu, S., & Lakhan, T. (2022). The effect of multi‑source feedback on core competencies of pediatric residents: A randomized crossover study. Indian Pediatrics, 59(2), 125–128. https://doi.org/10.1007/s13312-022-2443-3
Study did not involve behavioural training targeting an empathy/responsivity-related skill.	Lippe, M., Farya, P., McCulloch, J., Stanley, A., Jones, B., & Goodgame, B. (2020). Communicating oncologic prognosis with empathy: A pilot study of a novel communication guide. American Journal of Hospice & Palliative Medicine, 37(12), 1029–1036. https://doi.org/10.1177/1049909120921834
Study did not involve behavioural training targeting an empathy/responsivity-related skill.	McCarthy, D. M., Formella, K. T., Ou, E. Z., Vozenilek, J. A., Cameron, K. A., Salzman, D. H., Doty, A. M. B., Piserchia, K., Papanagnou, D., & Rising, K. L. (2022). There’s an app for that: Teaching residents to communicate diagnostic uncertainty through a mobile gaming application. Patient Education and Counseling, 105(6), 1463–1469.
Study did not involve behavioural training targeting an empathy/responsivity-related skill.	Rong, R., Chen, W., Dai, Z., Gu, J., Chen, W., Zhou, Y., Kuang, M., & Xiao, H. (2021). Improvement of the management of mental well-being and empathy in Chinese medical students: A randomized controlled study. BMC Medical Education, 21(1), Article 378. https://doi.org/10.1186/s12909-021-02813-6
Study did not involve behavioural training targeting an empathy/responsivity-related skill.	Barais, M., Costa, M., Montalvo, C., Rannou, V., Vaillant‑Roussel, H., Costa, D., Cadier, S., & Pereira, B. (2022). Talking about premature ejaculation in primary care: The GET UP cluster randomized controlled trial. BJGP Open, 6(2), BJGPO.2021.0168. https://doi.org/10.3399/BJGPO.2021.0168
Study did not involve behavioural training targeting an empathy/responsivity-related skill.	Kulkarni, S., Prabhu, S., & Lakhan, T. (2022). The effect of multi-source feedback on core competencies of pediatric residents. Indian Pediatrics, 59(2), 125–128. https://doi.org/10.1007/s13312-022-2443-3
Study did not involve behavioural training targeting an empathy/responsivity-related skill.	Lui, W. W. S. (2018). A randomized controlled trial to evaluate the Mindful Practice program for reducing burnout and perceived stress of healthcare workers (ISRCTN11550545) [Study protocol]. ISRCTN Registry. Retrieved from https://www.isrctn.com/ISRCTN11550545
Study did not involve behavioural training targeting an empathy/responsivity-related skill.	Pettit, K. E., Turner, J. S., Pollard, K. A., Buente, B. B., Humbert, A. J., Perkins, A. J., Hobgood, C. D., & Kline, J. A. (2018). Effect of an educational intervention on medical student scripting and patient satisfaction: A randomized trial. Western Journal of Emergency Medicine, 19(3), 585–592. https://doi.org/10.5811/westjem.2018.1.35992
Study did not involve behavioural training targeting an empathy/responsivity-related skill.	Schüler, I. M., Heinrich-Weltzien, R., & Eiselt, M. (2018). Effect of individual structured and qualified feedback on improving clinical performance of dental students in clinical courses: A randomized controlled study. European Journal of Dental Education, 22(3), e458–e467. https://doi.org/10.1111/eje.12325
Study did not involve behavioural training targeting an empathy/responsivity-related skill.	Iaconisi, J., Hasselblatt, F., Mayer, B., Schoen, M., Böckers, T. M., & Böckers, A. (2019). Effects of an educational film about body donors on students’ empathy and anxiety levels in gross anatomy. Anatomical Sciences Education, 12(4), 386–398. https://doi.org/10.1002/ase.1880
Study did not involve behavioural training targeting an empathy/responsivity-related skill.	Bellosta-Batalla, M., Blanco-Gandía, M. C., Rodríguez-Arias, M., Cebolla, A., Pérez-Blasco, J., & Moya-Albiol, L. (2020). Increased salivary oxytocin and empathy in students of clinical and health psychology after a mindfulness and compassion-based intervention. Mindfulness, 11(4), 1006–1017. https://doi.org/10.1007/s12671-020-01316-7
Study did not involve behavioural training targeting an empathy/responsivity-related skill.	Sankoh, V. (2019). Mindfulness in medicine: Modified Mindfulness-Based Stress Reduction (MBSR) program among future doctors (Doctoral dissertation, City University of New York). CUNY Academic Works. Retrieved from https://academicworks.cuny.edu/gc_etds/3081
Study did not involve behavioural training targeting an empathy/responsivity-related skill.	Goldfeld, S., Price, A., Smith, C., Bruce, T., Bryson, H., Mensah, F., Orsini, F., Gold, L., Hiscock, H., Bishop, L., Smith, A., Perlen, S., & Kemp, L. (2019). Nurse home visiting for families experiencing adversity: A randomized trial. Pediatrics, 143(1), e20181206. https://doi.org/10.1542/peds.2018-1206
Study did not involve behavioural training targeting an empathy/responsivity-related skill.	Verweij, H., van Ravesteijn, H., van Hooff, M. L. M., Lagro-Janssen, A. L. M., & Speckens, A. E. M. (2018). Mindfulness-Based Stress Reduction for Residents: A Randomized Controlled Trial. Journal of general internal medicine, 33(4), 429–436. https://doi.org/10.1007/s11606-017-4249-x
Study did not involve behavioural training targeting an empathy/responsivity-related skill.	Alexander, C., Sheeler, R. D., Rasmussen, N. H., & Hayden, L. (2015). Teaching an experiential mind-body method to medical students to increase interpersonal skills: a pilot study. Academic psychiatry : the journal of the American Association of Directors of Psychiatric Residency Training and the Association for Academic Psychiatry, 39(3), 316–319. https://doi.org/10.1007/s40596-014-0159-y
Study did not involve behavioural training targeting an empathy/responsivity-related skill.	Wolff, J. L., Roter, D. L., Barron, J., Boyd, C. M., Leff, B., Finucane, T. E., Gallo, J. J., Rabins, P. V., Roth, D. L., & Gitlin, L. N. (2014). A tool to strengthen the older patient-companion partnership in primary care: results from a pilot study. Journal of the American Geriatrics Society, 62(2), 312–319. https://doi.org/10.1111/jgs.12639
Study did not involve behavioural training targeting an empathy/responsivity-related skill.	Shelov, D. V. (2008). The impact of yoga on cardiovascular reactivity, empathy & mindfulness. ProQuest Dissertations & Theses.
Study did not involve behavioural training targeting an empathy/responsivity-related skill.	Asuero, A. M., Queraltó, J. M., Pujol-Ribera, E., Berenguera, A., Rodriguez-Blanco, T., & Epstein, R. M. (2014). Effectiveness of a mindfulness education program in primary health care professionals: a pragmatic controlled trial. The Journal of continuing education in the health professions, 34(1), 4–12. https://doi.org/10.1002/chp.21211
Study did not involve behavioural training targeting an empathy/responsivity-related skill.	Shapiro, S. L., Schwartz, G. E., & Bonner, G. (1998). Effects of mindfulness-based stress reduction on medical and premedical students. Journal of behavioral medicine, 21(6), 581–599. https://doi.org/10.1023/a:1018700829825
Study did not involve behavioural training targeting an empathy/responsivity-related skill.	van Dijk, I., Lucassen, P. L. B. J., Akkermans, R. P., van Engelen, B. G. M., van Weel, C., & Speckens, A. E. M. (2017). Effects of Mindfulness-Based Stress Reduction on the Mental Health of Clinical Clerkship Students: A Cluster-Randomized Controlled Trial. Academic medicine : journal of the Association of American Medical Colleges, 92(7), 1012–1021. https://doi.org/10.1097/ACM.0000000000001546
Study did not involve behavioural training targeting an empathy/responsivity-related skill.	Riess, H., Kelley, J. M., Bailey, R. W., Dunn, E. J., & Phillips, M. (2012). Empathy training for resident physicians: a randomized controlled trial of a neuroscience-informed curriculum. Journal of general internal medicine, 27(10), 1280–1286. https://doi.org/10.1007/s11606-012-2063-z
Study did not measure empathy/responsivity quantitatively.	Eggeling, M., Bientzle, M., Korger, S., & Kimmerle, J. (2021). The impact of patient narratives on medical students’ perceptions of shared decision making: A randomized controlled trial. Medical Education Online, 26(1), Article 1886642. https://doi.org/10.1080/10872981.2021.1886642
Study did not measure empathy/responsivity quantitatively.	Srivastava, A., Baranowski, J., Nath, J. B., & Volerman, A. (2021, September). Medical students as health coaches for primary care patients with hypertension: A pilot program [Conference presentation]. University of Chicago Health Data Science Institute Seminar. Unpublished presentation.
Study did not measure empathy/responsivity quantitatively.	Marcus‑Blank, B. (2019). Using a situational judgement test to develop professionalism and interpersonal skills among medical residents [Unpublished master’s thesis, University of Minnesota]. University of Minnesota Digital Conservancy. Retrieved from https://conservancy.umn.edu/items/76a0ff65-9da8-4c39-aa7f-b854b9fd69c4
Study did not measure empathy/responsivity quantitatively.	Parker, P. A., Banerjee, S. C., Matasar, M. J., Bylund, C. L., Schofield, E., Li, Y., Jacobsen, P. B., Astrow, A. B., Leventhal, H., Horwitz, S., & Kissane, D. (2020). Cancer worry and empathy moderate the effect of a survivorship‑focused intervention on quality of life. Psycho‑Oncology, 29(6), 1012–1018. https://doi.org/10.1002/pon.5371
Study did not measure empathy/responsivity quantitatively.	Sansen, L. M., Saupe, L. B., Steidl, A., Fegert, J. M., Hoffmann, U., & Neuner, F. (2020). Development and randomized-controlled evaluation of a web-based training in evidence-based trauma therapy. Professional Psychology: Research and Practice, 51(2), 115–124. https://doi.org/10.1037/pro0000262
Study did not measure empathy/responsivity quantitatively.	Hamilton‑West, K., Pellatt‑Higgins, T., & Pillai, N. (2018). Does a modified mindfulness‑based cognitive therapy (MBCT) course have the potential to reduce stress and burnout in NHS GPs? Feasibility study. Primary Health Care Research & Development, 19(6), 591–597. https://doi.org/10.1017/S1463423618000129
Study did not measure empathy/responsivity quantitatively.	Norton, Z., & Sanguino, S. (2019). Development and evaluation of a comprehensive vaccine hesitancy curriculum. Academic Pediatrics, 19, e2. https://doi.org/10.1016/j.acap.2019.05.012
Study did not measure empathy/responsivity quantitatively.	Pollak, K. I., Gao, X., Beliveau, J., Griffith, B., Kennedy, D., & Casarett, D. (2019). Pilot study to improve goals of care conversations among hospitalists. Journal of Pain and Symptom Management, 58(5), 864–870. https://doi.org/10.1016/j.jpainsymman.2019.06.007
Study did not measure empathy/responsivity quantitatively.	Miller, D. C., Sullivan, A. M., Soffler, M., Armstrong, B., Anandaiah, A., Rock, L., McSparron, J. I., Schwartzstein, R. M., & Hayes, M. M. (2018). Teaching residents how to talk about death and dying: A mixed-methods analysis of barriers and randomized educational intervention. American Journal of Hospice and Palliative Medicine, 35(9), 1221–1226. https://doi.org/10.1177/1049909118769674
Study did not measure empathy/responsivity quantitatively.	Gulbrandsen, P., Jensen, B. F., Finset, A., & Blanch-Hartigan, D. (2013). Long-term effect of communication training on the relationship between physicians' self-efficacy and performance. Patient education and counseling, 91(2), 180–185. https://doi.org/10.1016/j.pec.2012.11.015
Study did not measure empathy/responsivity quantitatively.	Gorgas, D. L., Greenberger, S., Bahner, D. P., & Way, D. P. (2015). Teaching Emotional Intelligence: A Control Group Study of a Brief Educational Intervention for Emergency Medicine Residents. The western journal of emergency medicine, 16(6), 899–906. https://doi.org/10.5811/westjem.2015.8.27304
Study did not measure empathy/responsivity quantitatively.	Leeper-Majors, K., Veale, J. R., Westbrook, T. S., & Reed, K. (2003). The effect of standardized patient feedback in teaching surgical residents informed consent: results of a pilot study. Current surgery, 60(6), 615–622. https://doi.org/10.1016/S0149-7944(03)00157-0
Study did not measure empathy/responsivity quantitatively.	Lupi, C. S., Runyan, A., Schreiber, N., Steinauer, J., & Turk, J. K. (2012). An educational workshop and student competency in pregnancy options counseling: A randomized controlled trial. American Journal of Obstetrics and Gynecology, 207(5), 414.e1–414.e7. https://doi.org/10.1016/j.ajog.2012.09.026
Study did not measure empathy/responsivity quantitatively.	Ishikawa, H., Hashimoto, H., Kinoshita, M., & Yano, E. (2010). Can nonverbal communication skills be taught? Medical Teacher, 32(10), 860–863. https://doi.org/10.3109/01421591003728211
Article could not be found in English.	Möltner, H., Leve, J., & Esch, T. (2018). Burnout prevention and mobile mindfulness: Evaluation of an app‑based health training program for employees. Gesundheitswesen, 80(3), 295–300. https://doi.org/10.1055/s-0043-114004
Article could not be found in English.	Speckens, A. E. M., Verweij, H., van Ravesteijn, H., & Lagro-Janssen, T. (2019). Mindfulness for medical, surgical and psychiatric residents. Tijdschrift voor Psychiatrie, 61(3), 188–193.
Full-text of article could not be found.	Hoffmann, T.C., Bennett, S., Tomsett, C. et al. Brief Training of Student Clinicians in Shared Decision Making: A Single-Blind Randomized Controlled Trial. J GEN INTERN MED 29, 844–849 (2014). https://doi.org/10.1007/s11606-014-2765-5
Full-text of article could not be found.	Gupta, S., Kumar, M., Rozatkar, A. R., Basera, D. S., Purwar, S., Gautam, D., & Jahan, R. (2021). Feasibility and effectiveness of tele‑counseling on the psychological problems of frontline healthcare workers amidst COVID‑19: A randomized controlled trial from central India. Indian Journal of Psychological Medicine, 43(4), 343–350.
Full-text of article could not be found.	Klemm, P., Simon, D., & VENTURE Trial Group. (2021). A randomized, controlled, investigator‑blinded, multicenter, single‑cross‑over interventional pilot study to investigate the effect of virtual reality enhanced education on rheumatoid arthritis for healthcare professionals on knowledge, illness perception and empathy toward patients with rheumatoid arthritis (VENTURE trial) [Study protocol]. Ge…
Full-text of article could not be found.	University Hospital Düsseldorf, KuseKiO Study Group. (2024). Culture‑sensitive communication in pediatric oncology (DRKS00029141) [Study protocol]. German Clinical Trials Register. Retrieved from https://www.drks.de/drks_web/navigate.do?TRIAL_ID=DRKS00029141
Full-text of article could not be found.	Monash University Cancer Communication Group. (2013). Communication skills training for oncology health professionals working with culturally and linguistically diverse patients (ACTRN12613000560796) [Study protocol]. Australian New Zealand Clinical Trials Registry. Retrieved from https://www.anzctr.org.au/Trial/Registration/TrialReview.aspx?ACTRN=ACTRN12613000560796
Full-text of article could not be found.	Frydman, J. L., Gelfman, L. P., Morillo, J., Allen, O. S., Buehler, N., Pollak, K. I., & Smith, C. B. (2022). Racial/ethnic disparities in serious illness communication for patients with cancer: A randomized controlled trial. Journal of Clinical Oncology, 40(16), 6540. https://doi.org/10.1200/JCO.2022.40.16_suppl.6540
Full-text of article could not be found.	Fujimori, M., Sato, A., Jinno, S., Okusaka, T., Yamaguchi, T., Ikeda, M., Ueno, M., Ozaka, M., Takayama, Y., Miyaji, T., Majima, Y., & Uchitomi, Y. (2020). Integrated communication support program for oncologists, caregivers and patients with rapidly progressing advanced cancer to promote patient‑centered communication: J‑SUPPORT 1904 study protocol for a randomised controlled trial. BMJ Open, 10…
Full-text of article could not be found.	Fujimori, M., Sato, A., Okusaka, T., Yamaguchi, T., Ikeda, M., Ueno, M., Ozaka, M., Miyaji, T., Mashiko, T., Okamura, M., & Uchitomi, Y. (2021). A randomized controlled trial with a cluster of oncologists evaluating an integrated communication support program for oncologists, caregivers, and patients with rapidly progressing advanced cancer on patient-centered conversation: J‑SUPPORT 1704 study […
Full-text of article could not be found.	NeuroTherapia, Inc. (2021). Measuring the impact of an interactive communication skills curriculum on internal medicine residents: A cluster randomized educational study (NCT05057780) [Study protocol]. ClinicalTrials.gov. Retrieved from https://clinicaltrials.gov/ct2/show/NCT05057780
Full-text of article could not be found.	Henry, S. G., Fenton, J. J., Campbell, C. I., Sullivan, M. D., & Kravitz, R. L. (2022). Development and testing of a communication intervention to improve chronic pain management in primary care: A pilot randomized clinical trial. The Clinical Journal of Pain, 38(10), 620–631. https://doi.org/10.1097/AJP.0000000000001064
Full-text of article could not be found.	Swain, N. R., & Gale, C. (2018). A communication skills intervention to minimise patient‑perpetrated aggression for healthcare support workers in New Zealand: A cluster randomized controlled trial. Health & Social Care in the Community, 27(5), 1188–1198. https://doi.org/10.1111/hsc.12636
Full-text of article could not be found.	Bishop, F. L., Cross, N., Dewar‑Haggart, R., Teasdale, E., Herbert, A., Robinson, M. E., Ridd, M. J., Mallen, C., Clarson, L., Bostock, J., Becque, T., Stuart, B., Garfield, K., Morrison, L., Pollet, S., Vennik, J., Atherton, H., Howick, J., Leydon, G. M., Nuttall, J., Islam, N., Lee, P. H., Little, P., & Everitt, H. A. (2024). Talking in primary care (TIP): Protocol for a cluster‑randomised cont…
Full-text of article could not be found.	Kennedy, D. L., Olsen, M. K., Yang, H., Gao, X., Alkon, A., Prose, N. S., Dunbar, T. K., Jackson, L. R., & Pollak, K. I. (2021). Communication Coaching in Cardiology (CCC): A study protocol and methodological challenges and solutions of a randomized controlled trial in outpatient cardiology clinics. Contemporary Clinical Trials, 105, 106389. https://doi.org/10.1016/j.cct.2021.106389
Full-text of article could not be found.	Kohler, P., Larsen, A., Abuna, F., Owiti, G., Sila, J., Owens, T., Kemunto, V., Lagat, H., Vera, M., Richardson, B. A., Wilson, K. S., Pintye, J., John‑Stewart, G., & Kinuthia, J. (2024). Patient actor training improves pre‑exposure prophylaxis delivery for adolescent girls and young women in Kenya: A cluster randomized trial. AIDS, 38(10), 1505–1512. https://doi.org/10.1097/QAD.0000000000003943
Full-text of article could not be found.	Bobot, M., Lapeyre-Mestre, M., Vaure, C. B.-d., Hoertel, N., Catu‑Pinault, A., Limosin, F., … Berthou, C. (2024). Simulation-based learning in nephrology: A mixed-methods evaluation of role‑play to enhance empathy and communication among nephrology fellows. Clinical Kidney Journal, 17(4), sfae059. https://doi.org/10.1093/ckj/sfae059
Full-text of article could not be found.	Lau, S., Recoche, K., Fairhall, R., Gosling, C., Hayman, B., Lentin, P., Snipe, J., Turner, S., Wright, C., Ford, A., & Lo, K. (2021). Effect of a suite of aggression management modules on health professions student knowledge, skills and confidence: An investigator‑blinded, parallel‑group randomized controlled trial protocol. International Journal of Clinical Trials, 8(4), 308–314. https://doi.or…
Full-text of article could not be found.	Rojas, B., Catalán, E., Diez, G., & Roca, P. (2023). A compassion‑based program to reduce psychological distress in medical students: A pilot randomized clinical trial. PLOS ONE, 18(6), e0287388. https://doi.org/10.1371/journal.pone.0287388
Full-text of article could not be found.	Bellier, A., Labarère, J., Putkaradze, Z., Cavalie, G., Carras, S., Pelen, F., Paris, A., & Chaffanjon, P. (2022). Effectiveness of a multifaceted intervention to improve interpersonal skills of physicians in medical consultations (EPECREM): Protocol for a randomised controlled trial. BMJ Open, 12(2), e051600. https://doi.org/10.1136/bmjopen-2021-051600
Full-text of article could not be found.	NeuroTherapia, Inc. (2021). Measuring the impact of an interactive communication skills curriculum on internal medicine residents: A cluster-randomized educational study (NCT05057780) [Study protocol]. ClinicalTrials.gov. Retrieved from https://clinicaltrials.gov/ct2/show/NCT05057780
Full-text of article could not be found.	Seow, H., Marshall, D., Winemaker, S., Kilbertus, F., Kortez‑Miller, K., Stajduhar, K., Pond, G., Brouwers, M., Urquhart, R., & the CAPACITI Team. (2023). Increasing palliative care capacity in primary care: Study protocol of a cluster randomized controlled trial of the CAPACITI training program (NCT05120154). BMC Palliative Care, 22, Article 143. https://doi.org/10.1186/s12904-022-01124-x
Full-text of article could not be found.	Center for Peer Support, Johns Hopkins University. (2022). Thriving Together: Supporting Resilience in the Healthcare Workforce (NCT05321381) [Study protocol]. ClinicalTrials.gov. Retrieved from https://clinicaltrials.gov/ct2/show/NCT05321381
Full-text of article could not be found.	Stuijt, P. J. C., Heringa, M., van Dijk, L., Faber, A., Burgers, J. S., Feenstra, T. L., Taxis, K., & Denig, P. (2024). Effects of a multicomponent communication training to involve older people in decisions to DEPRESCRIBE cardiometabolic medication in primary care (CO‑DEPRESCRIBE): Protocol for a cluster randomized controlled trial with embedded process and economic evaluation. BMC Primary Care,…
Full-text of article could not be found.	Opel, D. J., Robinson, J. D., Spielvogle, H., Spina, C., Garrett, K., Dempsey, A. F., Perreira, C., Dickinson, M., Zhou, C., Pahud, B., Taylor, J. A., & O’Leary, S. T. (2020). 'Presumptively Initiating Vaccines and Optimizing Talk with Motivational Interviewing' (PIVOT with MI) trial: A protocol for a cluster randomized controlled trial of a clinician vaccine communication intervention. BMJ Open,…
Full-text of article could not be found.	Hurissa, B. F., Koricha, Z. B., & Dadi, L. S. (2023). Effect of empathy training on the empathy level of healthcare providers in Ethiopia: A cluster randomized controlled trial. Frontiers in Psychology, 14, 1091605. https://doi.org/10.3389/fpsyg.2023.1091605
Full-text of article could not be found.	Setubal, M. S. V., Gonçalves, A. V., Rocha, S. R., & Amaral, E. M. (2017). Breaking bad news training program based on video reviews and SPIKES strategy: What do perinatology residents think about it? Revista Brasileira de Ginecologia e Obstetrícia, 39(10), 552–559. https://doi.org/10.1055/s-0037-1604490
Full-text of article could not be found.	Seow, H., Burge, F., Winemaker, S., Pond, G., Marshall, D., Kilbertus, F., Kortez‑Miller, K., Kelley, M. L., & Stajduhar, K. (2024). Does facilitated palliative care education improve early identification and competencies among primary care providers? Early results from a cluster randomized trial of the CAPACITI program. Journal of Pain and Symptom Management. Advance online publication. https://…
Full-text of article could not be found.	Vitinius, F., Petermann‑Meyer, A., Geiser, F., Kraus, D., Ernsten, L., Heuser, C., Hiltrop, K., Ernstmann, N., Karger, A., et al. (2021). Effectiveness of a skills-oriented interprofessional communication training for ward units (KommRhein Interpro) at organ cancer centers: Study report. Journal of Psychosomatic Research, 145, Article 110442. https://doi.org/10.1016/j.jpsychores.2021.110442
Full-text of article could not be found.	Wawrykow, T. M. J., McColl, T., Velji, A., & Chan, M.-K. (2019). Emergency medicine oral case presentations: Evaluation of a novel curriculum. AEM Education and Training, 4(4), 379–386. https://doi.org/10.1002/aet2.10408
Full-text of article could not be found.	Harnischfeger, N., Rath, H. M., Ullrich, A., Alt‑Epping, B., Letsch, A., Thuss‑Patience, P., Bokemeyer, C., Oechsle, K., & Bergelt, C. (2020). Evaluation of a communication skills training to facilitate addressing palliative care–related topics in advanced cancer patients: Study protocol of a multicenter randomized controlled trial (PALLI‑KOM). BMC Palliative Care, 19(1), Article 67. https://doi.…
Full-text of article could not be found.	Bellier, A., Labarère, J., Putkaradze, Z., Cavalie, G., Carras, S., Pelen, F., Paris, A., & Chaffanjon, P. (2022). Effectiveness of a multifaceted intervention to improve interpersonal skills of physicians in medical consultations (EPECREM): Protocol for a randomised controlled trial. BMJ Open, 12(2), e051600. https://doi.org/10.1136/bmjopen-2021-051600
Full-text of article could not be found.	Weiland, A., Blankenstein, A. H., van Saase, J. L. C. M., van der Molen, H. T., Jacobs, M. E., Abels, D. C., … van Dulmen, A. M. (2015). Training medical specialists to communicate better with patients with medically unexplained physical symptoms (MUPS): A randomized, controlled trial. PLOS ONE, 10(9), e0138342. https://doi.org/10.1371/journal.pone.0138342
Full-text of article could not be found.	Bickell, N. A., Back, A. L., Adelson, K., Gonsky, J. P., Egorova, N., Pintova, S., Lin, J. J., Kozuch, P., Bagiella, E., & Smith, C. B. (2020). Effects of a communication intervention randomized controlled trial to enable goals‑of‑care discussions. JCO Oncology Practice, 16(9), e1015–e1028. https://doi.org/10.1200/OP.20.00040
Full-text of article could not be found.	Farahani, I., Laven, A., Farahani, S., Deters, M. A., Feickert, M., Suessenbach, F. K., Schwender, H., & Laeer, S. (2019). P33 Effectiveness of OSCEs in training German pharmacy students in consultation on self-medication: A randomized controlled investigation [Conference presentation]. Archives of Disease in Childhood, 104(6), e30.2–e31. https://doi.org/10.1136/archdischild-2019-esdppp.71
Full-text of article could not be found.	Strohbehn, G. W., Hoffman, S. J. K., Tokaz, M., Houchens, N. H., Slavin, R., Winter, S., Quinn, M., Ratz, D., Saint, S., Chopra, V., & Howell, J. D. (2020). Visual arts in the clinical clerkship: A pilot cluster‐randomized, controlled trial. BMC Medical Education, 20, 481. https://doi.org/10.1186/s12909-020-02386-w
Duplicate publication of data.	Bickell, N. A., Back, A. L., Adelson, K., Gonsky, J. P., Egorova, N., Pintova, S., Lin, J. J., Kozuch, P., Bagiella, E., & Smith, C. B. (2020). Effects of a communication intervention randomized controlled trial to enable goals‑of‑care discussions. JCO Oncology Practice, 16(9), e1015–e1028. https://doi.org/10.1200/OP.20.00040
Duplicate publication of data.	Malhotra, C., Rajasekaran, T., Kanesvaran, R., Yee, A., Bundoc, F. G., Singh, R., Tulsky, J. A., & Pollak, K. I. (2020). Pilot trial of a combined oncologist-patient-caregiver communication intervention in Singapore. JCO Oncology Practice, 16(2), e190–e200. https://doi.org/10.1200/JOP.19.00412
Duplicate publication of data.	McCarthy, D. M., Formella, K. T., Ou, E. Z., Vozenilek, J. A., Cameron, K. A., Salzman, D. H., Doty, A. M., Piserchia, K., Papanagnou, D., & Rising, K. L. (2022). There's an app for that: Teaching residents to communicate diagnostic uncertainty through a mobile gaming application. Patient education and counseling, 105(6), 1463–1469. https://doi.org/10.1016/j.pec.2021.09.038
Duplicate publication of data.	Sapkaroski, D., Mundy, M., & Dimmock, M. R. (2022). Immersive virtual reality simulated learning environment versus role-play for empathic clinical communication training. Journal of medical radiation sciences, 69(1), 56–65. https://doi.org/10.1002/jmrs.555
Duplicate publication of data.	Annadurai, V., Smith, C. B., Bickell, N., Berns, S. H., Kelley, A. S., Lindenberger, E., Morrison, L. J., Yuen, J. K., Egorova, N., Franco, R., Back, A. L., & Gelfman, L. P. (2021). Impact of a novel goals-of-care communication skills coaching intervention for practicing oncologists: A randomized trial. Journal of Palliative Medicine, 24(6), 838–845. https://doi.org/10.1089/jpm.2020.0207
Duplicate publication of data.	D’Souza, P. C., Rasquinha, S. L., D’Souza, T. L., Jain, A., Kulkarni, V., & Pai, K. (2019). Effect of a single‑session communication skills training on empathy in medical students: A randomized controlled study. Academic Psychiatry, 44(3), 289–294. https://doi.org/10.1007/s40596-019-01158-z
Duplicate publication of data.	Duran, A., Donelan, C., Bowman Peterson, J., Gladding, S. P., Weissmann, P., & Roth, C. S. (2021). Communicating value to patients—a high‑value care communication skills curriculum. Postgraduate Medicine, 133(2), 231–236. https://doi.org/10.1080/00325481.2020.1807728
Duplicate publication of data.	Qureshi, A. A., & Zehra, T. (2020). Simulated patient’s feedback to improve communication skills of clerkship students. BMC Medical Education, 20(1), Article 15. https://doi.org/10.1186/s12909-019-1914-2
Duplicate publication of data.	Tavakoly Sany, S. B., Behzhad, F., Ferns, G., & Peyman, N. (2020). Communication skills training for physicians improves health literacy and medical outcomes among patients with hypertension: A randomized controlled trial. BMC Health Services Research, 20, Article 60. https://doi.org/10.1186/s12913-020-4901-8
Duplicate publication of data.	Henselmans, I., van Laarhoven, H. W. M., de Haes, H. C. J. M., Creemers, G. J., Dohmen, S., de Vos, F. Y. F. L., … Smets, E. M. A. (2020). Erratum: Effect of a skills training for oncologists and a patient communication aid on shared decision making about palliative systemic treatment: A randomized clinical trial [The Oncologist, 25(3), e578–e588]. The Oncologist, 25(12), e2309. https://doi.org/1…
Duplicate publication of data.	Assessing treatment fidelity and contamination in a cluster randomised controlled trial of motivational interviewing and cognitive behavioural therapy skills in type 2 diabetes
Duplicate publication of data.	Nixon, J., Gray, L., Turner, J., Bernard, A., Scaife, J., & Cartmill, B. (2020). Communicating Actively Responding Empathically (CARE): Comparison of communication training workshops for health professionals working in cancer care. Journal of Cancer Education, 35(1), 54–60. https://doi.org/10.1007/s13187-018-1439-0
Duplicate publication of data.	de Figueiredo, M. N., Krippeit, L., Ihorst, G., Sattel, H., Bylund, C. L., Joos, A., Bengel, J., Lahmann, C., Fritzsche, K., & Wuensch, A. (2018). ComOn‑Coaching: The effect of a varied number of coaching sessions on transfer into clinical practice following communication skills training in oncology—Results of a randomized controlled trial. PLOS ONE, 13(10), e0205315. https://doi.org/10.1371/jour…
Duplicate publication of data.	Servotte, J.-C., Bragard, I., Szyld, D., Van Ngoc, P., Scholtes, B., Van Cauwenberge, I., Donneau, A.-F., Dardenne, N., Goosse, M., Pilote, B., Guillaume, M., & Ghuysen, A. (2019). Efficacy of a short role-play training on breaking bad news in the emergency department. Western Journal of Emergency Medicine, 20(6), 893–902. https://doi.org/10.5811/westjem.2019.8.43441
Duplicate publication of data.	Yu, M. X., Jiang, X. Y., Li, Y. J., Shen, Z. Y., Zhuang, S. Q., & Gu, Y. F. (2018). Evaluation of medical record quality and communication skills among pediatric interns after standardized parent training history-taking in China. Medical Teacher, 40(2), 188–192. https://doi.org/10.1080/0142159X.2017.1395833
Duplicate publication of data.	Verweij, H., van Ravesteijn, H., van Hooff, M. L. M., Lagro-Janssen, A. L. M., & Speckens, A. E. M. (2017). Mindfulness-Based Stress Reduction for residents: A randomized controlled trial. Journal of General Internal Medicine, 32(4), 429–436. https://doi.org/10.1007/s11606-017-4249-x
Duplicate publication of data.	Brown, C. E., Back, A. L., Ford, D. W., Kross, E. K., Downey, L., Shannon, S. E., Curtis, J. R., & Engelberg, R. A. (2018). Self-assessment scores improve after simulation-based palliative care communication skill workshops. American Journal of Hospice and Palliative Care, 35(1), 45–51. https://doi.org/10.1177/1049909116681972
Duplicate publication of data.	Nixon, J., Gray, L., Turner, J., Scaife, J., Bernard, A., & Cartmill, B. (2018). Supportive care starts with communication and collaboration: An Australian perspective. Supportive Care in Cancer, 26(2 Suppl 1), S57–S58. https://doi.org/10.1007/s00520-018-4193-2
Duplicate publication of data.	The effectiveness of a serious game to enhance empathy for care workers for people with disabilities: a parallel randomized controlled trial
Population not physician or physician-in-training	Beach, M. C., Roter, D. L., Saha, S., Korthuis, P. T., Eggly, S., Cohn, J., Sharp, V., Moore, R. D., & Wilson, I. B. (2015). Impact of a brief patient and provider intervention to improve the quality of communication about medication adherence among HIV patients. Patient education and counseling, 98(9), 1078–1083. https://doi.org/10.1016/j.pec.2015.05.011
Duplicate publication of data.	Solis-Trapala, I. L., & Farewell, V. T. (2005). Regression analysis of overdispersed correlated count data with subject specific covariates. Statistics in medicine, 24(16), 2557–2575. https://doi.org/10.1002/sim.2121
Duplicate publication of data.	Klein, S., Tracy, D., Kitchener, H. C., & Walker, L. G. (1999). The effects of the participation of patients with cancer in teaching communication skills to medical undergraduates: A randomized study with follow-up after 2 years. European Journal of Cancer, 35(10), 1448–1456. https://doi.org/10.1016/S0959‑8049(99)00153‑7
Duplicate publication of data.	Fujimori, M., Shirai, Y., Asai, M., Kubota, K., Katsumata, N., & Uchitomi, Y. (2014). Effect of communication skills training program for oncologists based on patient preferences for communication when receiving bad news: a randomized controlled trial. Journal of clinical oncology : official journal of the American Society of Clinical Oncology, 32(20), 2166–2172. https://doi.org/10.1200/JCO.2013.…
Data is not reported in a way that can be extracted.	Chiang, D.-H., Chen, C.-T., Wang, T.-Y., Yang, Y.-Y., Huang, C.-C., Li, T.-H., Huang, S.-S., Kao, S.-Y., Chen, C.-H., Hou, M.-C., & Sheu, W. H.-H. (2022). Enhancing the learning and transfer of preprocedural communication skills during clerkship using audio-visual material: A prospective case-controlled study over 2 years. BMJ Open, 12(1), Article e055953. https://doi.org/10.1136/bmjopen-2021-055…
Data is not reported in a way that can be extracted.	Lemogne, C., Buffel du Vaure, C., Hoertel, N., Catu‑Pinault, A., Limosin, F., Ghasarossian, C., Le Jeunne, C., & Jaury, P. (2020). Balint groups and narrative medicine compared to a control condition in promoting students’ empathy: A randomized controlled trial. BMC Medical Education, 20, 412. https://doi.org/10.1186/s12909-020-02316-w
Data is not reported in a way that can be extracted.	Bourget, G., Joukhadar, N., Manos, S., Mann, K., Hatchette, J., & Blake, K. (2018). Adolescent interviewing skills: Effect of feedback. Clinical Teacher, 15(1), 67–72. https://doi.org/10.1111/tct.12632
Data is not reported in a way that can be extracted.	Miklowitz, D. J., Chung, B., Weintraub, M. J., Posta, F., & Denenny, D. M. (2019). Implementing Family-Focused Therapy in community settings: A randomized trial of high- vs. low-intensity clinician training methods. Journal of the American Academy of Child & Adolescent Psychiatry, 58(10, Supplement), S23–S24. https://doi.org/10.1016/j.jaac.2019.07.101
Data is not reported in a way that can be extracted.	Taff, H. T., Gilkerson, L., Osta, A., Seo‑Lee, A., Schwartz, A., & Barnes, M. M. (2020, April). Strengthening parent–physician communication: A randomized, delayed-start crossover study on empathic communication training [Poster presentation]. Association of Pediatric Program Directors Annual Spring Meeting, San Diego, CA.
Data is not reported in a way that can be extracted.	Faustino-Silva, D. D., Meyer, E., Hugo, F. N., & Hilgert, J. B. (2019). Effectiveness of motivational interviewing training for primary care dentists and dental health technicians: Results from a community clinical trial. Journal of Dental Education, 83(5), 553–559. https://doi.org/10.21815/JDE.019.063
Data is not reported in a way that can be extracted.	Fraiman, Y. S., Cheston, C. C., Cabral, H. J., Allen, C., Asnes, A. G., Barrett, J. T., Batra, M., Bernstein, W., Bleeker, T., Dietz, P. M., Lewis, J., Li, S.-T. T., Ma, T. M., Mahan, J. D., Michelson, C. D., Poynter, S. E., Vining, M. A., Watson, K., & Sox, C. M. (2022). Effect of a novel mindfulness curriculum on burnout during pediatric internship: A cluster randomized clinical trial. JAMA Ped…
Data is not reported in a way that can be extracted.	Li, L., Hien, N. T., Liang, L. J., Lin, C., Lan, C. W., Lee, S. J., Tuan, N. A., Tuan, L. A., Thanh, D. C., & Ha, N. T. T. (2018). Efficacy of communication training of community health workers on service delivery to people who inject drugs in Vietnam: A clustered randomized trial. American Journal of Public Health, 108(6), 791–798. https://doi.org/10.2105/AJPH.2018.304350
Data is not reported in a way that can be extracted.	Cobb, B. T., Bowen, J. F., Pontiggia, L., Koffer, K. F., & Scholtz, J. M. (2019). Evaluation of an individualized vs non-specific standardized patient activity in improving communication skills amongst pharmacy students. Currents in Pharmacy Teaching and Learning, 11(6), 603–608. https://doi.org/10.1016/j.cptl.2019.02.022
Data is not reported in a way that can be extracted.	Sevrain-Goideau, M., Gohier, B., Bellanger, W., Annweiler, C., Campone, M., & Coutant, R. (2020). Forum theater staging of difficult encounters with patients to increase empathy in students: Evaluation of efficacy at The University of Angers Medical School. BMC Medical Education, 20, Article 58. https://doi.org/10.1186/s12909-020-1965-4
Data is not reported in a way that can be extracted.	Baby, M., Gale, C., & Swain, N. (2019). A communication skills intervention to minimise patient perpetrated aggression for healthcare support workers in New Zealand: A cluster randomised controlled trial. Health & Social Care in the Community, 27(1), 170–181. https://doi.org/10.1111/hsc.12636
Data is not reported in a way that can be extracted.	Lee, S., & Teh, P.-L. (2019). Getting healthcare students to be more empathatic for geriatric patients: The impact of simulation suit on pharmacy students. Age and Ageing, 48(Supplement_4), iv28–iv33. https://doi.org/10.1093/ageing/afz164.128
Data is not reported in a way that can be extracted.	Gask, L., Dowrick, C., Dixon, C., Sutton, C., Perry, R., Torgerson, D., & Usherwood, T. (2004). A pragmatic cluster randomized controlled trial of an educational intervention for GPs in the assessment and management of depression. Psychological medicine, 34(1), 63–72. https://doi.org/10.1017/s0033291703001065
Data is not reported in a way that can be extracted.	Greco, M., Brownlea, A., & McGovern, J. (2001). Impact of patient feedback on the interpersonal skills of general practice registrars: results of a longitudinal study. Medical education, 35(8), 748–756. https://doi.org/10.1046/j.1365-2923.2001.00976.x
Data is not reported in a way that can be extracted.	Roter, D. L., Hall, J. A., Kern, D. E., Barker, L. R., Cole, K. A., & Roca, R. P. (1995). Improving physicians' interviewing skills and reducing patients' emotional distress. A randomized clinical trial. Archives of internal medicine, 155(17), 1877–1884.
Data is not reported in a way that can be extracted.	Longo, M. F., Cohen, D. R., Hood, K., Edwards, A., Robling, M., Elwyn, G., & Russell, I. T. (2006). Involving patients in primary care consultations: assessing preferences using discrete choice experiments. The British journal of general practice : the journal of the Royal College of General Practitioners, 56(522), 35–42.
Data is not reported in a way that can be extracted.	Schmitz, C. C., Braman, J., Turner, N., Heller, S., Radosevich, D. M., Yan, Y., Miller, J., & Chipman, J. G. (2016). Learning by (Video) Example: A Randomized Study of Communication Skills Training for End-of-Life and Error Disclosure Family Care Conferences. The American Journal of Surgery, 212(5), 996–1004. https://doi.org/10.1016/j.amjsurg.2016.02.023
Data is not reported in a way that can be extracted.	Delvaux, N., Merckaert, I., Marchal, S., Libert, Y., Conradt, S., Boniver, J., Étienne, A.‑M., Fontaine, O., Janne, P., Klastersky, J., Reynaert, C., Scalliet, P., Slachmuylder, J.‑L., & Razavi, D. (2005). Physicians’ communication with a cancer patient and a relative: A randomized study assessing the efficacy of consolidation workshops. Cancer, 103(11), 2397–2411. https://doi.org/10.1002/cncr.21…
Data is not reported in a way that can be extracted.	Shapiro, J., Morrison, E., & Boker, J. (2004). Teaching empathy to first year medical students: evaluation of an elective literature and medicine course. Education for health (Abingdon, England), 17(1), 73–84. https://doi.org/10.1080/13576280310001656196
Data is not reported in a way that can be extracted.	Skinner, C. S., Pollak, K. I., Farrell, D., Olsen, M. K., Jeffreys, A. S., & Tulsky, J. A. (2009). Use of and reactions to a tailored CD-ROM designed to enhance oncologist-patient communication: the SCOPE trial intervention. Patient education and counseling, 77(1), 90–96. https://doi.org/10.1016/j.pec.2009.02.010
Data is not reported in a way that can be extracted.	Wissow, L., Gadomski, A., Roter, D., Larson, S., Lewis, B., & Brown, J. (2011). Aspects of mental health communication skills training that predict parent and child outcomes in pediatric primary care. Patient education and counseling, 82(2), 226–232. https://doi.org/10.1016/j.pec.2010.03.019
Data is not reported in a way that can be extracted.	Servotte, J.-C., Bragard, I., Van Ngoc, P., Nyssen, A.-S., & Ghuysen, A. (2018, June). Breaking bad news in the emergency department: A randomized controlled study of training through e‑learning and role‑play [Conference session abstract]. In Proceedings of the Simulation Congress (Liège, Belgium)
Data is not reported in a way that can be extracted.	Vannatta, J. B., Smith, K. R., Crandall, S., Fischer, P. C., & Williams, K. (1996). Comparison of standardized patients and faculty in teaching medical interviewing. Academic medicine : journal of the Association of American Medical Colleges, 71(12), 1360–1362. https://doi.org/10.1097/00001888-199612000-00022
Data is not reported in a way that can be extracted.	Chinai, S., Bird, S., Lespérance, D., Maranda, L., Balasubramaniam, M., Haskins, B., Doherty, S., Duncan, B., Hakim, N., & Boudreaux, E. (2016). Effect of an empathy curriculum on emergency medicine resident burnout and patient perception of empathy: A randomized controlled trial [Abstract]. Western Journal of Emergency Medicine, 17(Suppl 1), S12
Data is not reported in a way that can be extracted.	Fossli Jensen, B., Gulbrandsen, P., Dahl, F. A., Krupat, E., Frankel, R. M., & Finset, A. (2011). Effectiveness of a short course in clinical communication skills for hospital doctors: results of a crossover randomized controlled trial (ISRCTN22153332). Patient education and counseling, 84(2), 163–169. https://doi.org/10.1016/j.pec.2010.08.028
Data is not reported in a way that can be extracted.	Rae, W. A., & Willis, D. J. (1973). Effectiveness of discussion, modeling and experiential-simulation in training empathy skills to medical students (ERIC No. ED141676) [Research report]. ERIC
Data is not reported in a way that can be extracted.	Fallowfield, L., Jenkins, V., Farewell, V., & Solis-Trapala, I. (2003). Enduring impact of communication skills training: results of a 12-month follow-up. British journal of cancer, 89(8), 1445–1449. https://doi.org/10.1038/sj.bjc.6601309
Interventions not significantly different	Buijs‑Spanjers, K. R., Hegge, H. H. M., Cnossen, F., Hoogendoorn, E., Jaarsma, D. A. D. C., & de Rooij, S. E. (2019). Dark Play of Serious Games: Effectiveness and Features (G4HE2018). Games for Health Journal, 8(4), 301–306. https://doi.org/10.1089/g4h.2018.0126
Interventions not significantly different	Palmer, B. A., Lee, J. H., Somers, K. J., Swintak, C. C., Rullo, J., Bright, R. P., Bostwick, M. J., Frye, M. A., & Sperry, J. A. (2019). Effect of in-class vs online education on sexual health communication skills in first-year medical students: A pilot study. Academic Psychiatry, 43(2), 175–179. https://doi.org/10.1007/s40596-018-0949-8
Interventions not significantly different	Kwok, I. B., Mather, H., McKendrick, K., Gelfman, L. P., & Goldstein, N. E. (2019). Improving conversations about ICD management: A training session for advanced heart failure clinicians (S842). Journal of Pain and Symptom Management, 57(2), 504. https://doi.org/10.1016/j.jpainsymman.2018.12.294
Interventions not significantly different	Patel, M. R., Smith, A., Leo, H., Hao, W., & Zheng, K. (2019). Improving patient–provider communication and therapeutic practice through better integration of electronic health records in the exam room: A pilot study. Health Education & Behavior, 46(3), 484–493. https://doi.org/10.1177/1090198118796879
Interventions not significantly different	Schmitz, F. M., Schnabel, K. P., Bauer, D., Woermann, U., & Guttormsen, S. (2020). Learning how to break bad news from worked examples: Does the presentation format matter when hints are embedded? Results from randomised and blinded field trials. Patient Education and Counseling, 103(9), 1850–1855. https://doi.org/10.1016/j.pec.2020.03.022
Interventions not significantly different	Yang, L., Jiang, D., Nie, H., & Tang, S. (2018). Research on the effect of cooperative learning model on nursing skills of practice nurses and standardized training of newly-recruited nurses. Biomedical Research, 29(9), 1788–1791.
Interventions not significantly different	Taylor, S., Bobba, S., Roome, S., Ahmadzai, M., Tran, D., Vickers, D., Bhatti, M., De Silva, D., Dunstan, L., Falconer, R., Kaur, H., Kitson, J., Patel, J., & Shulruf, B. (2018). Simulated patient and role play methodologies for communication skills training in an undergraduate medical program: Randomized, crossover trial. Education for Health (Abingdon), 31(1), 10–16. https://doi.org/10.4103/135…
Interventions not significantly different	Ketterer, S.-J., Callender, J., Warren, M., Al-Samarraie, F., Ball, B., Calder, K.-A., Edgerley, J., Kirby, M., Pilkington, P., Porritt, B., Orr, M., & Bridge, P. (2019). Simulated versus traditional therapeutic radiography placements: A randomised controlled trial. Radiography, 26(2), 140–146. https://doi.org/10.1016/j.radi.2019.10.005
Interventions not significantly different	Kwon, S. S., Krause, R., & Hayton, A. (2020, January 23). Simulation training with standardized patient versus high-fidelity manikin increases active learning for medical students [Conference presentation abstract]. 12th Annual Western Medical Research Program, Loma Linda University School of Medicine.
Interventions not significantly different	Engerer, C., Berberat, P. O., Dinkel, A., Rudolph, B., Sattel, H., & Wuensch, A. (2019). Specific feedback makes medical students better communicators. BMC Medical Education, 19(1), 51. https://doi.org/10.1186/s12909-019-1470-9
Interventions not significantly different	Lai, M. M. Y., Roberts, N., Mohebbi, M., & Martin, J. (2020). A randomised controlled trial of feedback to improve patient satisfaction and consultation skills in medical students. BMC Medical Education, 20(1), 277. https://doi.org/10.1186/s12909-020-02171-9
Interventions not significantly different	KRAMER, D., BER, R., & MOORE, M. (1989). Increasing empathy among medical students. Medical Education, 23(2), 168–173. https://doi.org/10.1111/j.1365-2923.1989.tb00881.x
Interventions not significantly different	Pinkston, M. (2009). Increasing empathy in medical school students towards individuals living with HIV/AIDS and medication adherence (Publication No. 3334692) [Doctoral dissertation, Alliant International University]. ProQuest Dissertations and Theses Global.
Interventions not significantly different	Ozcakar, N., Mevsim, V., Guldal, D. et al. Is the use of videotape recording superior to verbal feedback alone in the teaching of clinical skills?. BMC Public Health 9, 474 (2009). https://doi.org/10.1186/1471-2458-9-474
Interventions not significantly different	Shapiro, J., Rucker, L., Boker, J., & Lie, D. (2006). Point-of-view writing: A method for increasing medical students’ empathy, identification and expression of emotion, and insight. Education for Health (Abingdon), 19(1), 96–105. https://doi.org/10.1080/13576280500534776
Interventions not significantly different	Quail, M., Brundage, S. B., Spitalnick, J., Allen, P. J., & Beilby, J. (2016). Student self-reported communication skills, knowledge and confidence across standardised patient, virtual and traditional clinical learning environments. BMC medical education, 16, 73. https://doi.org/10.1186/s12909-016-0577-5
Interventions not significantly different	Lane, C., Hood, K., & Rollnick, S. (2008). Teaching motivational interviewing: Using role play is as effective as using simulated patients. Medical Education, 42(6), 637–644. https://doi.org/10.1111/j.1365-2923.2007.02990.x
Interventions not significantly different	Klein, S., Tracy, D., Kitchener, H. C., & Walker, L. G. (1999). The effects of the participation of patients with cancer in teaching communication skills to medical undergraduates: a randomised study with follow-up after 2 years. European journal of cancer (Oxford, England : 1990), 35(10), 1448–1456. https://doi.org/10.1016/s0959-8049(99)00153-7
Interventions not significantly different	Lagan, C., Wehbe-Janek, H., Waldo, K., Fox, A., Jo, C., & Rahm, M. (2013). Evaluation of an interprofessional clinician-patient communication workshop utilizing standardized patient methodology. Journal of surgical education, 70(1), 95–103. https://doi.org/10.1016/j.jsurg.2012.06.018
Interventions not significantly different	Betson, C. L., Fielding, R., Wong, G., Chung, S. F., & Nestel, D. F. (1997). Evaluation of two videotape instruction programmes on how to break bad news—for Cantonese-speaking medical students in Hong Kong. Journal of Audiovisual Media in Medicine, 20(4), 172–177. https://doi.org/10.3109/17453059709063101
Population not physician or physician-in-training	Fang, J. T., Chen, S. Y., Tian, Y. C., Lee, C. H., Wu, I. W., Kao, C. Y., Lin, C. C., & Tang, W. R. (2022). Effectiveness of end‑stage renal disease communication skills training for healthcare personnel: A single‑center, single‑blind, randomized study. BMC Medical Education, 22(1), Article 397. https://doi.org/10.1186/s12909-022-03458-9
Population not physician or physician-in-training	Grandón, P., Saldivia, S., Cova, F., Bustos, C., Vaccari, P., Ramírez‑Vielma, R., Vielma‑Aguilera, A., Zambrano, C., Ortiz, C., & Knaak, S. (2021). Effectiveness of an intervention to reduce stigma towards people with a severe mental disorder diagnosis in primary health care personnel: Programme Igual‑Mente. Psychiatry Research, 305, Article 114259. https://doi.org/10.1016/j.psychres.2021.114259
Population not physician or physician-in-training	Sapkaroski, D., Mundy, M., & Dimmock, M. R. (2022). Immersive virtual reality simulated learning environment versus role‑play for empathic clinical communication training. Journal of Medical Radiation Sciences, 69(1), 56–65. https://doi.org/10.1002/jmrs.555
Population not physician or physician-in-training	Pollak, K. I., Gao, X., Arnold, R. M., Arnett, K., Felton, S., Fairclough, D. L., & Kutner, J. S. (2020). Feasibility of using communication coaching to teach palliative care clinicians motivational interviewing: A pilot randomized controlled trial. Journal of Pain and Symptom Management, 59(4), 787–793. https://doi.org/10.1016/j.jpainsymman.2019.11.010
Population not physician or physician-in-training	Muhsen, A., Moss, P., Gibson, W., Walker, B., Jacques, A., Schug, S., & Wright, A. (2020). The influence of a positive empathetic interaction on conditioned pain modulation and manipulation-induced analgesia in people with lateral epicondylalgia. The Clinical Journal of Pain, 36(6), 411–419. https://doi.org/10.1097/AJP.0000000000000822
Population not physician or physician-in-training	Li, L., Liang, L.-J., Lin, C., Feng, N., Cao, W., & Wu, Z. (2019). An intervention to improve provider–patient interaction at methadone maintenance treatment in China: A cluster-randomized controlled trial. Journal of Substance Abuse Treatment, 99, 149–155.
Population not physician or physician-in-training	Rezaei, O., Bayani, A., Mokhayeri, Y., Waye, K., Sadat, Y., Haroni, J., Latifi, M., Mohammadi, R., Ghaffari, M., Noroozi, M., Alibeigi, N., Sayadnasiri, M., Fadai, F., Ghahestany, D. A., Dieji, B., Ahounbar, E., Etivand, M., & Armoon, B. (2018). Applying psychoeducational program on general health and communication skills in caregivers of patients with schizophrenia: A randomized controlled trial…
Population not physician or physician-in-training	Curtis, J. R., Downey, L., Back, A. L., Nielsen, E. L., Paul, S., Lahdya, A. Z., Treece, P. D., Armstrong, P., Peck, R., & Engelberg, R. A. (2018). Effect of a patient and clinician communication-priming intervention on patient-reported goals-of-care discussions between patients with serious illness and clinicians: A randomized clinical trial. JAMA Internal Medicine, 178(7), 930–940. https://doi.…
Population not physician or physician-in-training	Alegria, M., Nakash, O., Johnson, K., Ault-Brutus, A., Carson, N., Fillbrunn, M., Wang, Y., Cheng, A., Harris, T. L., Polo, A., Lincoln, A., Freeman, E., Bostdorf, B., Rosenbaum, M., Epelbaum, C., LaRoche, M., Okpokwasili-Johnson, E., Carrasco, M., & Shrout, P. E. (2018). Effectiveness of the DECIDE interventions on shared decision making and perceived quality of care in behavioral health with mu…
Population not physician or physician-in-training	Pollak, K. I., Gao, X., Arnold, R. M., Arnett, K., Felton, S., Fairclough, D. L., & Kutner, J. S. (2020). Feasibility of using communication coaching to teach palliative care clinicians Motivational Interviewing. Journal of Pain and Symptom Management, 59(4), 787–793. https://doi.org/10.1016/j.jpainsymman.2019.11.010
Population not physician or physician-in-training	Khanom, M., Akter, S., Zahed, A. S. M., Ata, M., Khair, R., Sharif, P. I., Shoma, A. K., & Hossain, M. A. (2020). Outcome of training on “doctor-patient communication skill” for the pre-intern physicians. Journal of Medicine, 21(1), 3–7. https://doi.org/10.3329/jom.v21i1.44093
Population not physician or physician-in-training	Lyon, H. C., Jr, Holzer, M., Reincke, M., Brendel, T., Ring, J., Weindl, A., Zottmann, J. M., & Fischer, M. R. (2014). Improvements in teaching behavior at two German medical schools resulting from a modified Flanders interaction analysis feedback intervention process. Medical teacher, 36(10), 903–911. https://doi.org/10.3109/0142159X.2014.917157
Population not physician or physician-in-training	Darnell, D., Dunn, C., Atkins, D., Ingraham, L., & Zatzick, D. (2016). A Randomized Evaluation of Motivational Interviewing Training for Mandated Implementation of Alcohol Screening and Brief Intervention in Trauma Centers. Journal of substance abuse treatment, 60, 36–44. https://doi.org/10.1016/j.jsat.2015.05.010
Population not physician or physician-in-training	Schmitz, F. M., Schnabel, K. P., Stricker, D., Fischer, M. R., & Guttormsen, S. (2017). Learning communication from erroneous video-based examples: A double-blind randomised controlled trial. Patient education and counseling, 100(6), 1203–1212. https://doi.org/10.1016/j.pec.2017.01.016
Population not physician or physician-in-training	Blair Irvine, A., Billow, M. B., Eberhage, M. G., Seeley, J. R., McMahon, E., & Bourgeois, M. (2012). Mental illness training for licensed staff in long-term care. Issues in mental health nursing, 33(3), 181–194. https://doi.org/10.3109/01612840.2011.639482
Population not physician or physician-in-training	Kim, Y. M., Putjuk, F., Basuki, E., & Kols, A. (2000). Self-Assessment and Peer Review: Improving Indonesian Service Providers’ Communication with Clients. International Family Planning Perspectives, 26(1), 4–12. https://doi.org/10.2307/2648283
Population not physician or physician-in-training	Sterkenburg, P. S., & Vacaru, V. S. (2018). The effectiveness of a serious game to enhance empathy for care workers for people with disabilities: A parallel randomized controlled trial. Disability and health journal, 11(4), 576–582. https://doi.org/10.1016/j.dhjo.2018.03.003
Population not physician or physician-in-training	Ammentorp, J., Sabroe, S., Kofoed, P. E., & Mainz, J. (2007). The effect of training in communication skills on medical doctors' and nurses' self-efficacy. A randomized controlled trial. Patient education and counseling, 66(3), 270–277. https://doi.org/10.1016/j.pec.2006.12.012
Population not physician or physician-in-training	Merckaert, I., Delevallez, F., Gibon, A. S., Liénard, A., Libert, Y., Delvaux, N., Marchal, S., Etienne, A. M., Bragard, I., Reynaert, C., Slachmuylder, J. L., Scalliet, P., Van Houtte, P., Coucke, P., & Razavi, D. (2015). Transfer of communication skills to the workplace: impact of a 38-hour communication skills training program designed for radiotherapy teams. Journal of clinical oncology : off…
Population not physician or physician-in-training	Handmaker, N. S., Hester, R. K., & Delaney, H. D. (1999). Videotaped training in alcohol counseling for obstetric care practitioners: a randomized controlled trial. Obstetrics and gynecology, 93(2), 213–218. https://doi.org/10.1016/s0029-7844(98)00377-9
Population not physician or physician-in-training	Gorniewicz, J., Floyd, M., Krishnan, K., Bishop, T. W., Tudiver, F., & Lang, F. (2017). Breaking bad news to patients with cancer: A randomized control trial of a brief communication skills training module incorporating the stories and preferences of actual patients. Patient education and counseling, 100(4), 655–666. https://doi.org/10.1016/j.pec.2016.11.008
Population not physician or physician-in-training	Nixon, J., Gray, L., Turner, J., Bernard, A., Scaife, J., & Cartmill, B. (2020). Communicating Actively Responding Empathically (CARE): Comparison of Communication Training Workshops for Health Professionals Working in Cancer Care. Journal of cancer education : the official journal of the American Association for Cancer Education, 35(1), 54–60. https://doi.org/10.1007/s13187-018-1439-0
Population not physician or physician-in-training	Delvaux, N., Razavi, D., Marchal, S., Brédart, A., Farvacques, C., & Slachmuylder, J. L. (2004). Effects of a 105 hours psychological training program on attitudes, communication skills and occupational stress in oncology: a randomised study. British journal of cancer, 90(1), 106–114. https://doi.org/10.1038/sj.bjc.6601459
Population not physician or physician-in-training	Thompson, C., Kinmonth, A. L., Stevens, L., Peveler, R. C., Stevens, A., Ostler, K. J., Pickering, R. M., Baker, N. G., Henson, A., Preece, J., Cooper, D., & Campbell, M. J. (2000). Effects of a clinical-practice guideline and practice-based education on detection and outcome of depression in primary care: Hampshire Depression Project randomised controlled trial. Lancet (London, England), 355(919…
Population not physician or physician-in-training	Ammentorp, J., Sabroe, S., Kofoed, P.-E., & Mainz, J. (2009). Effects of a communication course for clinicians on parents’ perception of care - a randomized controlled trial. Scandinavian Journal of Caring Sciences, 23(3), 506–517. https://doi.org/10.1111/j.1471-6712.2008.00653.x
Population not physician or physician-in-training	Beach, M. C., Laws, M. B., Rose, G., Roter, D., Lee, Y., Chander, G., Woodson, T., Moore, R. D., Rogers, W., & Wilson, I. B. (2018). Effects of Minimal Versus Intensive Intervention to Enhance Motivational Interviewing in HIV Care. AIDS and behavior, 22(1), 276–286. https://doi.org/10.1007/s10461-017-1794-6
Population not physician or physician-in-training	Henry, B. W., Ozier, A. D., & Johnson, A. (2011). Empathetic responses and attitudes about older adults: How experience with the aging game measures up. Educational Gerontology, 37(10), 924-941.
Article shared the same sample as another study	Smith, J. L., Bertone, P., Carpenter, K. M., Wain, R. M., Hu, M.-C., Amrhein, P. C., & Nunes, E. V. (2018). Assessment of the relationship between a written measure of empathy and an independently rated interview of motivational interviewing. Journal of Substance Abuse Treatment, 87, 56–63. https://doi.org/10.1016/j.jsat.2017.12.004
Article shared the same sample as another study	Henselmans, I., van Laarhoven, H. W. M., Maarschalkerweerd, P., de Haes, H. C. J. M., Dijkgraaf, M. G. W., Sommeijer, D. W., Ottevanger, P. B., Fiebrich, H., Dohmen, S., Creemers, G., Vos, F. Y. F. L., & Smets, E. M. A. (2020). Effect of a skills training for oncologists and a patient communication aid on shared decision making about palliative systemic treatment: A randomized clinical trial. The…
Article shared the same sample as another study	Tavakoly Sany, S. B., Peyman, N., Behzhad, F., Esmaeily, H., Taghipoor, A., & Ferns, G. (2018). Health providers’ communication skills training affects hypertension outcomes. Medical Teacher, 40(2), 154–163. https://doi.org/10.1080/0142159X.2017.1395002
Article shared the same sample as another study	Jaury, P., Buffel du Vaure, C., Bunge, L., Galam, E., Vincens, M.-E., Catu-Pinault, A., Ghasarossian, C., & Lemogne, C. (2018). Patient relationship training inspired by Balint groups in the 4th year of medical school: Assessment of these PRT groups on clinical empathy by a multisite controlled randomized trial. Psycho-Oncology, 27(1), 8–12. https://doi.org/10.1002/pon.4596
Article shared the same sample as another study	Bonvicini, K. A., Perlin, M. J., Bylund, C. L., Carroll, G., Rouse, R. A., & Goldstein, M. G. (2009). Impact of communication training on physician expression of empathy in patient encounters. Patient education and counseling, 75(1), 3–10. https://doi.org/10.1016/j.pec.2008.09.007
Article shared the same sample as another study	Liénard, A., Delevallez, F., Razavi, D., Gibon, A. S., Libert, Y., Delvaux, N., Marchal, S., Etienne, A. M., Bragard, I., Reynaert, C., Slachmuylder, J.-L., Durieux, J. F., Farvacques, C., Scalliet, P., Van Houtte, P., Coucke, P., & Merckaert, I. (2016). Is it possible to improve communication around radiotherapy delivery: A randomized study to assess the efficacy of team training? Radiotherapy a…
Article shared the same sample as another study	Gibon, A. S., Merckaert, I., Liénard, A., Libert, Y., Delvaux, N., Marchal, S., Etienne, A. M., Reynaert, C., Slachmuylder, J. L., Scalliet, P., Van Houtte, P., Coucke, P., Salamon, E., & Razavi, D. (2013). Is it possible to improve radiotherapy team members' communication skills? A randomized study assessing the efficacy of a 38-h communication skills training program. Radiotherapy and oncology …
Article shared the same sample as another study	Merckaert, I., Liénard, A., Libert, Y., Bragard, I., Delvaux, N., Etienne, A. M., Marchal, S., Meunier, J., Reynaert, C., Slachmuylder, J. L., & Razavi, D. (2013). Is it possible to improve the breaking bad news skills of residents when a relative is present? A randomised study. British journal of cancer, 109(10), 2507–2514. https://doi.org/10.1038/bjc.2013.615
Article shared the same sample as another study	Poole, A. D., & Sanson-Fisher, R. W. (1980). Long-term effects of empathy training on the interview skills of medical students. Patient counselling and health education, 2(3), 125–127. https://doi.org/10.1016/s0738-3991(80)80053-x
Article shared the same sample as another study	Riess, H., Kelley, J. M., Bailey, R. W., Dunn, E. J., & Phillips, M. (2012). Neurology residents' empathy can be enhanced with an educational intervention: A randomized, controlled trial. Journal of General Internal Medicine, 27(10), 1280–1286. https://doi.org/10.1007/s11606-012-2063-z v
Article shared the same sample as another study	Windish, D. M., Price, E. G., Clever, S. L., Magaziner, J. L., & Thomas, P. A. (2005). Teaching medical students the important connection between communication and clinical reasoning. Journal of general internal medicine, 20(12), 1108–1113. https://doi.org/10.1111/j.1525-1497.2005.0244.x
Article shared the same sample as another study	Harmsen, H., Bernsen, R., Meeuwesen, L., Thomas, S., Dorrenboom, G., Pinto, D., & Bruijnzeels, M. (2005). The effect of educational intervention on intercultural communication: results of a randomised controlled trial. The British journal of general practice : the journal of the Royal College of General Practitioners, 55(514), 343–350.
Article shared the same sample as another study	Liénard, A., Merckaert, I., Libert, Y., Bragard, I., Delvaux, N., Etienne, A. M., Marchal, S., Meunier, J., Reynaert, C., Slachmuylder, J. L., & Razavi, D. (2010). Transfer of communication skills to the workplace during clinical rounds: impact of a program for residents. PloS one, 5(8), e12426. https://doi.org/10.1371/journal.pone.0012426
Article shared the same sample as another study	Fallowfield, L., Jenkins, V., Farewell, V., Saul, J., Duffy, A., & Eves, R. (2002). Efficacy of a Cancer Research UK communication skills training model for oncologists: a randomised controlled trial. Lancet (London, England), 359(9307), 650–656. https://doi.org/10.1016/S0140-6736(02)07810-8

## Sheet: LEGEND
Medical articles
1. Study was not a randomized trial.
2. Study did not involve behavioural training targeting an empathy/responsivity-related skill.
3. Study was not administered to an adult population.
4. Study was administered to adults with cognitive impairments.
5. Study did not measure empathy/responsivity quantitatively.
6. Article could not be found in English.
7. Full-text of article could not be found.
8. Duplicate publication of data.
9. Data is not reported in a way that can be extracted.
10. Interventions not significantly different
11. Population not physician or physician-in-training
12. Article shared the same sample as another study (study with larger sample size kept)
